# Supplementary material for: Genetic Characterization of Small Ruminant Lentiviruses (SRLVs) Circulating in Naturally Infected Sheep in Central Italy
Source: Viruses. 2022 Mar 25;14(4):686. doi: 10.3390/v14040686 (PMC9032261; doi:10.3390/v14040686)
Supplement: Supplementary file 1 [file viruses-14-00686-s001.zip]

Archive with 4 entries (3 files):
- Supplementary materials/
- Supplementary materials/Table S1_SRLV Sequences Dataset Analysed in this study.xlsx
- Supplementary materials/Table S2_Nucleotide and aminoacid identity matrices.xlsx
- Supplementary materials/Table S3_Pairwise Distances.xlsx
