# Supplementary material for: Genetic Characterization of Small Ruminant Lentiviruses (SRLVs) Circulating in Naturally Infected Sheep in Central Italy
Source: Viruses. 2022 Mar 25;14(4):686. doi: 10.3390/v14040686 (PMC9032261; doi:10.3390/v14040686)
Supplement: Supplementary file 1 [file viruses-14-00686-s001.zip › Supplementary materials/Table S1_SRLV Sequences Dataset Analysed in this study.xlsx]

## Sheet: Foglio1
Table S1: SRLV sequences dataset analysed in this study
ID strain	Accession number	Genotypes/subtypes	Reference
17040.29_2020	OK325451	A24	This study
17040.31_2020	OK325452	A24	This study
17040.33_2020	OK325453	A24	This study
17040.37_2020	OK325454	A24	This study
17179.14_2020	OK325455	B2	This study
17179.3_2020	OK325456	A11	This study
17179.5_2020	OK325457	B3	This study
17179.9_2020	OK325458	B2	This study
17382.13_2020	OK325459	B3	This study
17382.14_2020	OK325460	B3	This study
17382.16_2020	OK325461	B3	This study
17382.19_2020	OK325462	B3	This study
17382.9_2020	OK325463	B3	This study
22703.10_2019	OK325464	B3	This study
22703.1_2019	OK325465	B3	This study
22703.2_2019	OK325466	B3	This study
22703.6_2019	OK325467	B3	This study
22703.8_2019	OK325468	B3	This study
24109.10_2019	OK325469	A24	This study
24109.12_2019	OK325470	A24	This study
24109.13_2019	OK325471	A11	This study
24109.14_2019	OK325472	A11	This study
24109.15_2019	OK325473	A11	This study
24109.18_2019	OK325474	A11	This study
24109.19_2019	OK325475	A11	This study
24109.9_2019	OK325476	A24	This study
25842.18_2019	OK325477	A11	This study
26329.10_2019	OK325478	B3	This study
26329.11_2019	OK325479	B3	This study
26329.12_2019	OK325480	B3	This study
27358.13_2019	OK325481	B2	This study
27358.15_2019	OK325482	A11	This study
27358.17_2019	OK325483	B2	This study
27358.1_2019	OK325484	B2	This study
27358.27_2019	OK325485	B3	This study
27358.2_2019	OK325486	B2	This study
27358.31_2019	OK325487	B2	This study
27358.32_2019	OK325488	A9	This study
27358.33_2019	OK325489	A9	This study
27358.34_2019	OK325490	A9	This study
27358.35_2019	OK325491	B2	This study
27358.38_2019	OK325492	A9	This study
27358.40_2019	OK325493	A9	This study
27358.41_2019	OK325494	A9	This study
27358.66_2019	OK325495	B2	This study
27358.6_2019	OK325496	A9	This study
27358.70_2019	OK325497	B3	This study
27358.71_2019	OK325498	A9	This study
27358.7_2019	OK325499	A11	This study
27621.3_2019	OK325500	B2	This study
27621.6_2019	OK325501	unassigned	This study
28840.12_2019	OK325502	A11	This study
28840.31_2019	OK325503	B2	This study
30520.10_2019	OK325504	B2	This study
30520.11_2019	OK325505	B2	This study
30520.12_2019	OK325506	B2	This study
30520.13_2019	OK325507	B2	This study
30520.14_2019	OK325508	B2	This study
30520.15_2019	OK325509	B2	This study
30520.2_2019	OK325510	B2	This study
30520.3_2019	OK325511	B2	This study
30520.4_2019	OK325512	B2	This study
30520.5_2019	OK325513	B2	This study
30520.6_2019	OK325514	B2	This study
30520.7_2019	OK325515	B2	This study
30520.8_2019	OK325516	B2	This study
30900.10_2019	OK325517	B2	This study
30900.12_2019	OK325518	B2	This study
30900.13_2019	OK325519	B2	This study
30900.14_2019	OK325520	B2	This study
30900.15_2019	OK325521	B2	This study
30900.16_2019	OK325522	B2	This study
30900.17_2019	OK325523	B2	This study
30900.18_2019	OK325524	B2	This study
30900.1_2019	OK325525	B2	This study
30900.21_2019	OK325526	B2	This study
30900.22_2019	OK325527	B2	This study
30900.23_2019	OK325528	B2	This study
30900.24_2019	OK325529	B2	This study
30900.25_2019	OK325530	B2	This study
30900.26_2019	OK325531	B2	This study
30900.27_2019	OK325532	B2	This study
30900.28_2019	OK325533	B2	This study
30900.29_2019	OK325534	B2	This study
30900.2_2019	OK325535	B2	This study
30900.30_2019	OK325536	B2	This study
30900.31_2019	OK325537	B2	This study
30900.32_2019	OK325538	B2	This study
30900.33_2019	OK325539	B2	This study
30900.34_2019	OK325540	B2	This study
30900.35_2019	OK325541	B2	This study
30900.36_2019	OK325542	B2	This study
30900.37_2019	OK325543	B2	This study
30900.38_2019	OK325544	B2	This study
30900.39_2019	OK325545	B2	This study
30900.3_2019	OK325546	B2	This study
30900.40_2019	OK325547	B2	This study
30900.4_2019	OK325548	B2	This study
30900.6_2019	OK325549	B2	This study
30900.7_2019	OK325550	B2	This study
30900.9_2019	OK325551	B2	This study
32031.5_2019	OK325552	B1	This study
32031.6_2019	OK325553	B1	This study
33853.19_2019	OK325554	B3	This study
33853.22_2019	OK325555	B3	This study
33853.51_2019	OK325556	A9	This study
33853.52_2019	OK325557	B3	This study
33853.53_2019	OK325558	B3	This study
33853.54_2019	OK325559	B3	This study
33853.55_2019	OK325560	B3	This study
33853.56_2019	OK325561	B3	This study
33853.57_2019	OK325562	B3	This study
33853.58_2019	OK325563	B3	This study
33853.60_2019	OK325564	B3	This study
33853.61_2019	OK325565	B3	This study
33853.62_2019	OK325566	B3	This study
33853.63_2019	OK325567	B3	This study
33853.64_2019	OK325568	B3	This study
33853.67_2019	OK325569	B3	This study
33853.68_2019	OK325570	B3	This study
33853.70_2019	OK325571	B3	This study
33853.72_2019	OK325572	B3	This study
33853.73_2019	OK325573	B3	This study
33853.74_2019	OK325574	B3	This study
33853.78_2019	OK325575	B3	This study
33853.80_2019	OK325576	B3	This study
33853.82_2019	OK325577	B3	This study
33853.85_2019	OK325578	B3	This study
33853.86_2019	OK325579	B3	This study
33853.87_2019	OK325580	B3	This study
33853.89_2019	OK325581	B3	This study
33853.90_2019	OK325582	B3	This study
33853.93_2019	OK325583	B3	This study
It-017.16g03	EU010123	A1	[31]
P1OLV	AF479638	A1	[57]
SNCR6247	AY454294	A1	[22]
SA-OMVV	M31646	A1	[14]
Icelandic 1514	M60610	A1	[58]
kv1772	L06906	A1	[59]
K1514	M51543	A1	[59]
2393/UM/10	FR693813	A11	[30]
2797.4/UM/10	FR694692	A11	[30]
2797.11/UM/10	FR694693	A11	[30]
La1SAZ/UM/10	FR694695	A11	[24]
414/UM/00	FR694696	A11	[24]
179_UM_2015	LR735697	A19	[24]
245_MA_2017	LR732736	A19	[24]
It-561	AY265455	A19	[60]
SRLV038	MH374287	A19	Bertolotti et al., 2018 (unpublished)
1150	MH916859	A2	Workman et al., 2018 (unpublished)
WLC-1.3	GQ255434	A2	[61]
WLC-1.4	GQ255435	A2	[61]
WLC-1.5	GQ255436	A2	[61]
85/34	AY101611	A2	Hotzel et al., 2002 (unpublished)
USMARC-200303013-1	KY358787	A2	Workman et al., 2016 (unpublished)
232_UM_2017	LR732726	A20	[24]
235_UM_2017	LR732727	A20	[24]
SRLV009	MG554409	A20	Colitti et al., 2017 (unpublished)
German SRLV NW4	MN233111	A21	[26]
German SRLV SH3	MN233116	A21	[26]
German SRLV SH5	MN233118	A21	[26]
German SRLV SH7	MN233120	A21	[26]
German SRLV SH19	MN233132	A21	[26]
German SRLV SH20	MN233133	A21	[26]
German SRLV SH28	MN233141	A21	[26]
German SRLV SH29	MN233142	A21	[26]
German SRLV SH32	MN233145	A21	[26]
BKH1	MK098477	A22	[26]
BKH2	MK098478	A22	[26]
Jord1	KT898826	A22	Carrozza et al., 2015 (unpublished)
sh173	KT921318	A22	Carrozza et al., 2015 (unpublished)
134_SI_2012	LR723582	A23	[24]
223_CA_2016	LR732257	A23	[24]
224_CA_2016	LR732258	A23	[24]
250_UM_2017	LR732741	A24	[24]
307_LZ_2018	LR735214	A24	[24]
159_BA_2014	LR732018	A3	[24]
297_LZ_2018	LR735208	A3	[24]
SNCR5561	AY454247	A3	[22]
SNCR5586	AY454186	A3	[22]
SNCR4668	AY454233	A4	[22]
SNCR5525	AY454244	A4	[22]
SNCR5667	AY454268	A4	[22]
AY445885	AY445885	A4	[22]
113_TR_2012	LR723557	A5	[24]
255_TR_2018	LR735176	A5	[24]
SNCR5560	AY454246	A5	[22]
It-030g03	EF676006	A8	[31]
287_PI_2018	LR735203	A8	[24]
309_PI_2018	LR735215	A8	[24]
SRLV002	MG554403	A8	Colitti et al., 2017 (unpublished)
SRLV003	MG554404	A8	Colitti et al., 2017 (unpublished)
SRLV004	MG554405	A8	Colitti et al., 2017 (unpublished)
SRLV005	MG554406	A8	Colitti et al., 2017 (unpublished)
SRLV006	MG554407	A8	Colitti et al., 2017 (unpublished)
SRLV007	MG554408	A8	Colitti et al., 2017 (unpublished)
SRLV024	MH374283	A8	Bertolotti et al., 2018 (unpublished)
SRLV025	MH374284	A8	Bertolotti et al., 2018 (unpublished)
SRLV026	MH374285	A8	Bertolotti et al., 2018 (unpublished)
SRLV032	MH374286	A8	Bertolotti et al., 2018 (unpublished)
SRLV_VdA	MH374291	A8	Bertolotti et al., 2018 (unpublished)
It-008g03	EU010125	A8	[31]
It-053s01	EF676016	A9	[31]
It-060s01	EF676017	A9	[31]
It-063s01	EF676018	A9	[31]
It-064s01	EF676019	A9	[31]
It-069s01	EF676020	A9	[31]
1G/SA/98	FR694915	B1	[30]
TC2/SA/99	FR694916	B1	[30]
04/TO/08	FR694917	B1	[30]
380/TO/08	FR694918	B1	[30]
KR011757	KR011757	B1	Wu et al., 2015 (unpublished)
63088/UM/09	FR694919	B1	[30]
It-035s05	EF676007	B1	[31]
It-037s05	EF676009	B1	[31]
It-043g05	EU010121	B1	[31]
It-045g05	EF676013	B1	[31]
It-047g05	EU010120	B1	[31]
It-052g06	EF676015	B1	[31]
83_SI_2011	LR723087	B1	[24]
84_SI_2011	LR723090	B1	[24]
85_SI_2011	LR723091	B1	[24]
86_SI_2011	LR723092	B1	[24]
87_SI_2011	LR723093	B1	[24]
94_UM_2011	LR723095	B1	[24]
95_UM_2011	LR723096	B1	[24]
96_UM_2011	LR723097	B1	[24]
97_UM_2011	LR723098	B1	[24]
98_TR_2012	LR723321	B1	[24]
99_TR_2012	LR723322	B1	[24]
100_TR_2012	LR723323	B1	[24]
327_BA_2019	LR735235	B1	[24]
SRLV010	MG554410	B1	Colitti et al., 2017 (unpublished)
SRLV014	MG554411	B1	Colitti et al., 2017 (unpublished)
SRLV016	MG554412	B1	Colitti et al., 2017 (unpublished)
SRLV017	MG554413	B1	Colitti et al., 2017 (unpublished)
SRLV020	MG554414	B1	Colitti et al., 2017 (unpublished)
SRLV_To1.89	MH374290	B1	Bertolotti et al., 2018 (unpublished)
SRLV_Taccone	MH374289	B1	Bertolotti et al., 2018 (unpublished)
SNCR5701	AY454213	B1	[22]
SNCR5703	AY454214	B1	[22]
GANSU	AY900630.1	B1	Qu et al., 2005 (unpublished)
Shanxi	GU120138.1	B1	[62]
CAEV-CO	M33677.1	B1	[63]
Sichuan	KT214469	B1	Wu et al., 2015 (unpublished)
FESC-752	HM210570	B1	[64]
It-004g04	EF675997	B1	[31]
It-041.9g05	EU010122	B1	[31]
7008/UM/01	FR695719	B2	[30]
AN13/MA/10	FR828814	B2	[30]
It-Pi1	AY265456	B2	[31]
296_UM_2018	LR735207	B2	[24]
321_PU_2019	LR735230	B2	[24]
SRLV001	MG554402	B2	Colitti et al., 2017 (unpublished)
SRLV042	MH374288	B2	Bertolotti et al., 2018 (unpublished)
SNCR5720	AY454283	B2	[22]
Ov496	FJ195346.1	B2	[65]
It-007.5s03	EU010126	B2	[31]
It-014s03	EF676000	B2	[31]
11067/UM/10	FR828811	B3	[30]
89_LZ_2011	LR723094	B3	[24]
181_BA_2015	LR735699	B3	[24]
200_LZ_2016	LR732249	B3	[24]
Fonni	JF502416	B3	Bertolotti et al., 2018 (unpublished)
Volterra	JF502417	B3	Bertolotti et al., 2018 (unpublished)
243_UM_2017	LR732734	B3	[24]
247_UM_2017	LR732738	B3	[24]
1GA	AF322109.1	C	[29]
It-025g02	EU010124	E1	[31]
It-026g02	EF676003	E1	[31]
It-027g02	EF676004	E1	[31]
It-029g02	EF676005	E1	[31]
It-051g06	EF676014	E1	[31]
It-090g06	EF676021	E1	[31]
It-103g02	EF676022	E1	[31]
It-104g02	EF676023	E1	[31]
It-121g02	EF676024	E1	[31]
It-130g02	EF676025	E1	[31]
Roccaverano	EU293537	E1	[66]
74528.6/SA/02	FR694920	E2	[30]
74528.13/SA/02	FR694921	E2	[30]
Seui	GQ381130	E2	[32]
697	HQ848062	recombinant A2/A3	[67]
10308/MA/09	FR694909	recombinant A3/A11	[24]
10310/MA/09	FR694910	recombinant A3/A11	[24]
51937/UM/06	FR695064	recombinant A9/A11	[24]
160_CA_2014	LR735695	unassigned	[24]
