# Supplementary material for: Genetic Characterization of Small Ruminant Lentiviruses (SRLVs) Circulating in Naturally Infected Sheep in Central Italy
Source: Viruses. 2022 Mar 25;14(4):686. doi: 10.3390/v14040686 (PMC9032261; doi:10.3390/v14040686)
Supplement: Supplementary file 1 [file viruses-14-00686-s001.zip › Supplementary materials/Table S2_Nucleotide and aminoacid identity matrices.xlsx]

## Sheet: Nucleotide
Table S2a: Nucleotide identity matrix
	AF322109_1GA_1C	AF479638_P1OLV	AY101611_85/34_USA	AY445885	AY900630_GANSU	EU010123_A1	EU293537_ROCCAVERANO	FJ195346_Ov496	FR693813	FR694692	FR694693	FR694695	FR694696	33853.51_2019	FR694909	FR694910	FR694915	FR694916	FR694917	FR694918	FR694919	FR694920	FR694921	FR695064	FR695719	FR828811	FR828814	GQ255434	GQ255435	GQ255436	GQ381130_SEUI_E2	GU120138_Shanxi	HM210570_FESC-752	HQ848062_is697	It004g04	It007.5s03	It008g03	It014s03	It025g02	It026g02	It027g02	It029g02	It030g03	It035s05	It037s05	It041.9g05	It043g05	It045g05	It047.9g05
AF322109_1GA_1C		73.492	71.429	72.222	75.513	73.333	69.059	78.199	73.333	73.333	73.81	73.492	73.968	70	73.492	73.492	75.355	75.513	75.355	75.197	76.303	65.391	66.029	71.429	76.303	76.619	74.724	71.587	71.905	71.905	65.556	75.513	75.197	71.905	75.873	76.508	70.476	76.508	67.778	68.889	68.571	68.73	71.27	77.46	76.032	75.238	77.937	77.619	75.556
AF479638_P1OLV	73.492		83.968	80.159	74.686	80.635	68.254	75.786	79.683	80	79.683	79.206	79.683	80.159	81.429	81.429	72.956	72.956	75.786	73.899	75.786	65.556	65.873	77.778	75.314	73.899	74.371	82.698	82.857	82.54	66.667	74.686	74.214	84.286	75.079	76.508	78.571	76.19	68.571	68.889	68.254	67.937	77.619	74.286	74.762	74.921	75.714	75.238	73.492
AY101611_85/34_USA	71.429	83.968		82.063	76.572	83.492	68.095	76.887	82.54	82.857	82.54	82.54	82.381	84.127	83.651	83.651	75.786	75.786	78.459	77.201	77.044	66.984	67.143	82.698	78.145	77.83	79.088	93.492	93.651	93.651	67.778	76.572	76.101	85.238	76.984	79.048	81.905	79.048	67.937	69.365	68.889	68.73	79.365	76.667	77.143	75.714	77.143	76.984	76.19
AY445885	72.222	80.159	82.063		75.943	82.698	67.937	76.415	79.524	79.048	78.571	80	80.159	81.746	80	80	74.686	74.686	75.157	74.371	75.472	69.841	70.317	81.587	75.314	77.358	75.157	81.429	81.905	81.587	70.794	75.943	75.629	81.746	76.19	75.238	79.365	74.762	67.619	69.206	68.571	68.889	79.524	76.032	76.349	75.079	75.238	75.079	76.032
AY900630_GANSU	75.513	74.686	76.572	75.943		75.157	69.51	84.676	76.415	76.887	76.572	76.258	77.358	74.843	76.415	76.415	87.836	87.678	87.046	87.836	89.573	68.088	67.93	77.201	84.992	80.727	85.308	75.786	75.943	75.629	68.711	100	90.363	75.629	86.792	83.019	78.145	83.648	69.182	70.44	69.497	69.969	76.258	84.277	84.434	83.962	84.591	84.434	83.333
EU010123_A1	73.333	80.635	83.492	82.698	75.157		69.048	77.358	82.063	81.587	81.746	79.683	79.841	80.794	80.635	80.635	73.585	73.585	77.044	74.843	77.201	68.889	68.254	79.841	78.145	75.943	77.044	83.968	84.444	84.127	69.048	75.157	76.572	82.54	77.46	76.984	80.317	76.984	68.413	69.683	69.683	69.365	80.159	74.762	76.508	74.762	76.825	76.667	75.079
EU293537_ROCCAVERANO	69.059	68.254	68.095	67.937	69.51	69.048		68.72	70.794	70.317	70.794	68.889	69.683	68.889	68.73	68.73	70.774	70.774	67.773	70.616	70.142	83.654	83.974	68.889	67.773	69.036	67.457	66.984	67.46	67.46	83.175	69.51	69.51	69.048	69.524	68.889	68.095	69.048	93.81	95.397	96.825	94.921	68.571	70.794	70.476	69.206	71.429	71.746	70
FJ195346_Ov496	78.199	75.786	76.887	76.415	84.676	77.358	68.72		75.472	75.157	75.629	74.843	75.314	72.484	75.629	75.629	82.148	82.306	85.624	84.518	85.15	67.773	68.404	74.843	88.784	80.569	88.152	76.258	76.73	76.415	69.025	84.676	87.678	74.528	81.604	86.321	73.585	86.164	68.239	69.497	68.711	69.025	74.528	83.648	82.233	79.717	82.233	82.075	80.818
FR693813	73.333	79.683	82.54	79.524	76.415	82.063	70.794	75.472		98.571	98.254	90.635	89.365	83.492	85.714	85.714	74.843	74.843	75.943	75.943	77.201	67.46	67.778	83.333	76.415	76.73	75	82.857	83.016	82.698	67.778	76.415	76.258	82.063	75.873	75.397	81.587	75.714	70.159	71.27	71.111	70.635	82.54	74.127	75.397	74.921	76.508	76.667	74.762
FR694692	73.333	80	82.857	79.048	76.887	81.587	70.317	75.157	98.571		99.048	90.476	89.206	83.333	86.19	86.19	75	75	76.101	76.415	77.358	67.143	67.46	83.81	76.258	76.73	75.314	83.016	83.175	82.857	67.46	76.887	76.101	82.857	75.556	76.032	81.905	76.349	69.683	70.794	70.635	70.159	82.54	74.286	75.556	74.762	76.667	76.825	74.921
FR694693	73.81	79.683	82.54	78.571	76.572	81.746	70.794	75.629	98.254	99.048		90.159	88.889	82.698	85.873	85.873	75	75	76.101	76.415	77.044	67.143	67.778	82.857	76.101	76.101	75.157	82.698	82.857	82.54	67.778	76.572	76.101	82.222	75.079	75.397	82.063	75.714	70.159	71.27	71.111	70.635	82.063	74.127	75.397	74.603	76.508	76.667	74.762
FR694695	73.492	79.206	82.54	80	76.258	79.683	68.889	74.843	90.635	90.476	90.159		88.73	82.857	85.714	85.714	75.314	75.314	75.786	77.201	76.73	65.397	66.349	83.333	76.258	76.73	74.843	82.54	82.698	82.381	66.984	76.258	76.101	80.952	74.762	74.921	81.27	74.921	69.365	69.841	69.365	69.683	80.635	75.238	75.873	75.238	75.714	75.873	74.603
FR694696	73.968	79.683	82.381	80.159	77.358	79.841	69.683	75.314	89.365	89.206	88.889	88.73		82.222	85.873	85.873	75.629	75.629	77.201	77.673	78.302	69.206	69.524	85.556	78.145	77.358	76.887	82.063	82.54	82.222	69.524	77.358	77.516	81.429	76.825	77.302	81.905	77.302	70.159	70.317	70	69.365	83.016	76.349	76.984	76.667	78.413	78.254	75.556
33853.51_2019	70	80.159	84.127	81.746	74.843	80.794	68.889	72.484	83.492	83.333	82.698	82.857	82.222		83.81	83.81	73.742	73.742	74.686	76.258	74.843	69.206	68.889	82.698	75.157	75.629	75.157	82.381	82.222	82.222	68.73	74.843	73.585	82.54	74.127	74.444	80.317	74.286	68.571	69.683	69.206	69.365	82.381	72.857	74.444	74.444	76.349	76.19	73.492
FR694909	73.492	81.429	83.651	80	76.415	80.635	68.73	75.629	85.714	86.19	85.873	85.714	85.873	83.81		100	74.686	74.686	77.044	76.415	76.101	66.984	66.984	83.968	76.415	77.987	76.572	83.016	82.857	82.857	67.937	76.415	76.101	83.333	76.19	78.095	82.54	77.619	69.048	69.683	69.206	69.048	82.54	75.397	76.667	76.825	77.46	77.302	75.397
FR694910	73.492	81.429	83.651	80	76.415	80.635	68.73	75.629	85.714	86.19	85.873	85.714	85.873	83.81	100		74.686	74.686	77.044	76.415	76.101	66.984	66.984	83.968	76.415	77.987	76.572	83.016	82.857	82.857	67.937	76.415	76.101	83.333	76.19	78.095	82.54	77.619	69.048	69.683	69.206	69.048	82.54	75.397	76.667	76.825	77.46	77.302	75.397
FR694915	75.355	72.956	75.786	74.686	87.836	73.585	70.774	82.148	74.843	75	75	75.314	75.629	73.742	74.686	74.686		99.842	85.782	86.73	88.31	69.668	69.036	74.843	82.622	79.305	83.412	75.157	75.314	75	69.34	87.836	87.046	74.371	84.277	80.346	75.472	80.346	70.283	71.698	70.755	71.226	75.472	85.535	84.906	84.591	85.849	85.377	84.748
FR694916	75.513	72.956	75.786	74.686	87.678	73.585	70.774	82.306	74.843	75	75	75.314	75.629	73.742	74.686	74.686	99.842		85.94	86.572	88.152	69.668	69.036	74.843	82.78	79.147	83.57	75.157	75.314	75	69.497	87.678	86.888	74.214	84.434	80.503	75.314	80.503	70.44	71.855	70.912	71.384	75.314	85.692	85.063	84.434	86.006	85.535	84.906
FR694917	75.355	75.786	78.459	75.157	87.046	77.044	67.773	85.624	75.943	76.101	76.101	75.786	77.201	74.686	77.044	77.044	85.782	85.94		88.31	88.942	69.194	68.404	75.786	84.992	80.253	85.94	78.616	78.931	78.616	69.654	87.046	89.573	75.157	85.22	83.176	74.214	82.862	68.082	69.34	68.396	69.182	74.371	85.22	86.006	83.962	84.591	84.434	84.434
FR694918	75.197	73.899	77.201	74.371	87.836	74.843	70.616	84.518	75.943	76.415	76.415	77.201	77.673	76.258	76.415	76.415	86.73	86.572	88.31		88.626	69.668	69.194	75.943	83.254	79.779	85.308	76.258	76.572	76.258	69.34	87.836	87.836	75.472	85.692	82.547	75.943	82.704	69.654	71.226	70.283	70.755	75.786	84.591	85.849	84.591	82.862	82.39	83.805
FR694919	76.303	75.786	77.044	75.472	89.573	77.201	70.142	85.15	77.201	77.358	77.044	76.73	78.302	74.843	76.101	76.101	88.31	88.152	88.942	88.626		69.51	68.404	76.415	84.834	80.411	85.466	76.73	76.887	76.572	69.182	89.573	90.679	74.843	86.478	83.019	76.73	83.333	70.126	71.069	70.126	70.597	75.943	84.906	86.164	85.535	85.22	85.063	84.591
FR694920	65.391	65.556	66.984	69.841	68.088	68.889	83.654	67.773	67.46	67.143	67.143	65.397	69.206	69.206	66.984	66.984	69.668	69.668	69.194	69.668	69.51		96.955	68.095	68.404	67.93	69.352	66.825	67.143	67.302	93.651	68.088	68.404	68.413	68.413	67.46	66.667	68.095	80.794	81.587	81.429	81.111	68.095	70.794	70.635	67.778	69.524	69.206	69.683
FR694921	66.029	65.873	67.143	70.317	67.93	68.254	83.974	68.404	67.778	67.46	67.778	66.349	69.524	68.889	66.984	66.984	69.036	69.036	68.404	69.194	68.404	96.955		68.095	67.773	67.141	68.562	66.508	66.825	66.984	95.556	67.93	67.615	67.937	67.619	67.143	67.143	67.778	81.111	82.063	81.746	81.587	67.937	70.159	69.841	66.667	69.206	68.889	68.889
FR695064	71.429	77.778	82.698	81.587	77.201	79.841	68.889	74.843	83.333	83.81	82.857	83.333	85.556	82.698	83.968	83.968	74.843	74.843	75.786	75.943	76.415	68.095	68.095		76.258	75.629	76.258	82.698	82.857	82.54	67.778	77.201	75	80.794	76.349	76.667	81.429	76.508	68.889	69.841	69.365	69.206	81.905	75.238	76.19	75.556	76.825	76.667	74.603
FR695719	76.303	75.314	78.145	75.314	84.992	78.145	67.773	88.784	76.415	76.258	76.101	76.258	78.145	75.157	76.415	76.415	82.622	82.78	84.992	83.254	84.834	68.404	67.773	76.258		81.675	91.469	76.73	77.201	76.887	68.711	84.992	86.414	75.943	83.176	87.579	74.214	87.736	67.767	68.711	68.239	67.61	74.843	81.289	80.975	79.245	83.491	83.333	79.088
FR828811	76.619	73.899	77.83	77.358	80.727	75.943	69.036	80.569	76.73	76.73	76.101	76.73	77.358	75.629	77.987	77.987	79.305	79.147	80.253	79.779	80.411	67.93	67.141	75.629	81.675		82.306	75.786	76.258	75.943	68.082	80.727	81.201	75.157	80.189	81.132	75	80.66	67.925	68.868	68.711	68.553	75.629	79.717	78.616	77.83	79.403	79.245	77.83
FR828814	74.724	74.371	79.088	75.157	85.308	77.044	67.457	88.152	75	75.314	75.157	74.843	76.887	75.157	76.572	76.572	83.412	83.57	85.94	85.308	85.466	69.352	68.562	76.258	91.469	82.306		77.358	77.516	77.516	69.497	85.308	84.992	77.044	84.119	89.937	75.157	90.252	67.138	68.711	68.239	67.925	75.314	82.862	83.333	80.975	83.491	83.333	81.289
GQ255434	71.587	82.698	93.492	81.429	75.786	83.968	66.984	76.258	82.857	83.016	82.698	82.54	82.063	82.381	83.016	83.016	75.157	75.157	78.616	76.258	76.73	66.825	66.508	82.698	76.73	75.786	77.358		99.524	99.524	66.825	75.786	75.629	83.81	76.349	77.302	79.841	76.984	66.984	68.095	67.937	68.095	78.73	75.873	76.984	75.079	77.143	76.984	75.714
GQ255435	71.905	82.857	93.651	81.905	75.943	84.444	67.46	76.73	83.016	83.175	82.857	82.698	82.54	82.222	82.857	82.857	75.314	75.314	78.931	76.572	76.887	67.143	66.825	82.857	77.201	76.258	77.516	99.524		99.683	67.143	75.943	76.101	83.651	76.825	77.46	79.683	77.143	67.46	68.571	68.413	68.571	78.571	76.349	77.46	75.556	77.302	77.143	76.19
GQ255436	71.905	82.54	93.651	81.587	75.629	84.127	67.46	76.415	82.698	82.857	82.54	82.381	82.222	82.222	82.857	82.857	75	75	78.616	76.258	76.572	67.302	66.984	82.54	76.887	75.943	77.516	99.524	99.683		67.302	75.629	75.786	83.651	76.508	77.46	79.683	77.143	67.46	68.571	68.413	68.571	78.571	76.032	77.143	75.238	76.984	76.825	75.873
GQ381130_SEUI_E2	65.556	66.667	67.778	70.794	68.711	69.048	83.175	69.025	67.778	67.46	67.778	66.984	69.524	68.73	67.937	67.937	69.34	69.497	69.654	69.34	69.182	93.651	95.556	67.778	68.711	68.082	69.497	66.825	67.143	67.302		68.711	68.553	68.889	69.048	68.571	68.571	69.206	84.444	85.238	85.079	84.762	68.73	71.587	71.429	67.937	70.317	70	70.476
GU120138_Shanxi	75.513	74.686	76.572	75.943	100	75.157	69.51	84.676	76.415	76.887	76.572	76.258	77.358	74.843	76.415	76.415	87.836	87.678	87.046	87.836	89.573	68.088	67.93	77.201	84.992	80.727	85.308	75.786	75.943	75.629	68.711		90.363	75.629	86.792	83.019	78.145	83.648	69.182	70.44	69.497	69.969	76.258	84.277	84.434	83.962	84.591	84.434	83.333
HM210570_FESC-752	75.197	74.214	76.101	75.629	90.363	76.572	69.51	87.678	76.258	76.101	76.101	76.101	77.516	73.585	76.101	76.101	87.046	86.888	89.573	87.836	90.679	68.404	67.615	75	86.414	81.201	84.992	75.629	76.101	75.786	68.553	90.363		74.528	85.063	81.761	77.044	82.233	68.711	70.126	69.34	69.654	75.629	84.748	85.535	84.434	83.805	83.648	85.377
HQ848062_is697	71.905	84.286	85.238	81.746	75.629	82.54	69.048	74.528	82.063	82.857	82.222	80.952	81.429	82.54	83.333	83.333	74.371	74.214	75.157	75.472	74.843	68.413	67.937	80.794	75.943	75.157	77.044	83.81	83.651	83.651	68.889	75.629	74.528		76.032	76.984	82.063	76.984	68.73	69.683	69.841	68.73	80.476	73.968	75.397	75.238	75.873	75.714	74.127
It004g04	75.873	75.079	76.984	76.19	86.792	77.46	69.524	81.604	75.873	75.556	75.079	74.762	76.825	74.127	76.19	76.19	84.277	84.434	85.22	85.692	86.478	68.413	67.619	76.349	83.176	80.189	84.119	76.349	76.825	76.508	69.048	86.792	85.063	76.032		84.603	75.397	84.762	69.841	71.111	70.794	70.952	75.079	86.825	87.302	85.714	86.508	86.349	86.19
It007.5s03	76.508	76.508	79.048	75.238	83.019	76.984	68.889	86.321	75.397	76.032	75.397	74.921	77.302	74.444	78.095	78.095	80.346	80.503	83.176	82.547	83.019	67.46	67.143	76.667	87.579	81.132	89.937	77.302	77.46	77.46	68.571	83.019	81.761	76.984	84.603		76.667	98.095	69.683	70.635	69.841	70	75.714	84.921	84.603	82.222	85.079	84.921	83.016
It008g03	70.476	78.571	81.905	79.365	78.145	80.317	68.095	73.585	81.587	81.905	82.063	81.27	81.905	80.317	82.54	82.54	75.472	75.314	74.214	75.943	76.73	66.667	67.143	81.429	74.214	75	75.157	79.841	79.683	79.683	68.571	78.145	77.044	82.063	75.397	76.667		76.508	68.73	69.524	68.73	69.206	88.095	73.81	75.397	74.762	75.079	74.921	74.286
It014s03	76.508	76.19	79.048	74.762	83.648	76.984	69.048	86.164	75.714	76.349	75.714	74.921	77.302	74.286	77.619	77.619	80.346	80.503	82.862	82.704	83.333	68.095	67.778	76.508	87.736	80.66	90.252	76.984	77.143	77.143	69.206	83.648	82.233	76.984	84.762	98.095	76.508		70	70.952	70	70.159	75.397	84.286	84.286	81.905	85.238	85.079	82.698
It025g02	67.778	68.571	67.937	67.619	69.182	68.413	93.81	68.239	70.159	69.683	70.159	69.365	70.159	68.571	69.048	69.048	70.283	70.44	68.082	69.654	70.126	80.794	81.111	68.889	67.767	67.925	67.138	66.984	67.46	67.46	84.444	69.182	68.711	68.73	69.841	69.683	68.73	70		96.984	96.508	96.508	69.048	71.111	71.27	70.159	72.063	72.381	70.635
It026g02	68.889	68.889	69.365	69.206	70.44	69.683	95.397	69.497	71.27	70.794	71.27	69.841	70.317	69.683	69.683	69.683	71.698	71.855	69.34	71.226	71.069	81.587	82.063	69.841	68.711	68.868	68.711	68.095	68.571	68.571	85.238	70.44	70.126	69.683	71.111	70.635	69.524	70.952	96.984		98.571	98.889	70	72.222	71.905	71.111	73.016	73.016	71.905
It027g02	68.571	68.254	68.889	68.571	69.497	69.683	96.825	68.711	71.111	70.635	71.111	69.365	70	69.206	69.206	69.206	70.755	70.912	68.396	70.283	70.126	81.429	81.746	69.365	68.239	68.711	68.239	67.937	68.413	68.413	85.079	69.497	69.34	69.841	70.794	69.841	68.73	70	96.508	98.571		97.778	69.524	71.746	71.27	70.159	72.222	72.54	71.27
It029g02	68.73	67.937	68.73	68.889	69.969	69.365	94.921	69.025	70.635	70.159	70.635	69.683	69.365	69.365	69.048	69.048	71.226	71.384	69.182	70.755	70.597	81.111	81.587	69.206	67.61	68.553	67.925	68.095	68.571	68.571	84.762	69.969	69.654	68.73	70.952	70	69.206	70.159	96.508	98.889	97.778		69.365	72.063	72.063	70.794	72.222	72.54	71.429
It030g03	71.27	77.619	79.365	79.524	76.258	80.159	68.571	74.528	82.54	82.54	82.063	80.635	83.016	82.381	82.54	82.54	75.472	75.314	74.371	75.786	75.943	68.095	67.937	81.905	74.843	75.629	75.314	78.73	78.571	78.571	68.73	76.258	75.629	80.476	75.079	75.714	88.095	75.397	69.048	70	69.524	69.365		74.921	75.714	75.397	75.873	75.397	74.603
It035s05	77.46	74.286	76.667	76.032	84.277	74.762	70.794	83.648	74.127	74.286	74.127	75.238	76.349	72.857	75.397	75.397	85.535	85.692	85.22	84.591	84.906	70.794	70.159	75.238	81.289	79.717	82.862	75.873	76.349	76.032	71.587	84.277	84.748	73.968	86.825	84.921	73.81	84.286	71.111	72.222	71.746	72.063	74.921		92.54	84.762	86.349	86.19	90.317
It037s05	76.032	74.762	77.143	76.349	84.434	76.508	70.476	82.233	75.397	75.556	75.397	75.873	76.984	74.444	76.667	76.667	84.906	85.063	86.006	85.849	86.164	70.635	69.841	76.19	80.975	78.616	83.333	76.984	77.46	77.143	71.429	84.434	85.535	75.397	87.302	84.603	75.397	84.286	71.27	71.905	71.27	72.063	75.714	92.54		90.159	86.032	85.556	95.873
It041.9g05	75.238	74.921	75.714	75.079	83.962	74.762	69.206	79.717	74.921	74.762	74.603	75.238	76.667	74.444	76.825	76.825	84.591	84.434	83.962	84.591	85.535	67.778	66.667	75.556	79.245	77.83	80.975	75.079	75.556	75.238	67.937	83.962	84.434	75.238	85.714	82.222	74.762	81.905	70.159	71.111	70.159	70.794	75.397	84.762	90.159		84.603	84.127	90.159
It043g05	77.937	75.714	77.143	75.238	84.591	76.825	71.429	82.233	76.508	76.667	76.508	75.714	78.413	76.349	77.46	77.46	85.849	86.006	84.591	82.862	85.22	69.524	69.206	76.825	83.491	79.403	83.491	77.143	77.302	76.984	70.317	84.591	83.805	75.873	86.508	85.079	75.079	85.238	72.063	73.016	72.222	72.222	75.873	86.349	86.032	84.603		99.524	85.397
It045g05	77.619	75.238	76.984	75.079	84.434	76.667	71.746	82.075	76.667	76.825	76.667	75.873	78.254	76.19	77.302	77.302	85.377	85.535	84.434	82.39	85.063	69.206	68.889	76.667	83.333	79.245	83.333	76.984	77.143	76.825	70	84.434	83.648	75.714	86.349	84.921	74.921	85.079	72.381	73.016	72.54	72.54	75.397	86.19	85.556	84.127	99.524		84.921
It047.9g05	75.556	73.492	76.19	76.032	83.333	75.079	70	80.818	74.762	74.921	74.762	74.603	75.556	73.492	75.397	75.397	84.748	84.906	84.434	83.805	84.591	69.683	68.889	74.603	79.088	77.83	81.289	75.714	76.19	75.873	70.476	83.333	85.377	74.127	86.19	83.016	74.286	82.698	70.635	71.905	71.27	71.429	74.603	90.317	95.873	90.159	85.397	84.921
It051g06	68.571	69.683	69.048	68.254	70.44	69.683	93.016	68.868	71.746	71.27	71.746	70.317	71.111	70.317	70.635	70.635	71.226	71.384	69.182	71.069	70.126	82.063	82.698	69.048	68.553	68.239	68.082	68.571	69.048	69.048	85.873	70.44	69.182	70.794	71.111	70.159	69.841	70.476	95.079	95.873	95.714	95.397	69.683	71.905	71.27	70.159	72.54	72.54	70.952
It052g06	75.397	75.714	77.778	74.286	86.478	76.667	69.365	82.39	76.032	76.349	76.032	75.556	76.667	75.238	76.984	76.984	83.805	83.962	86.792	85.22	87.421	69.048	68.254	75.873	81.289	80.189	83.019	77.46	77.619	77.302	69.524	86.478	85.692	76.19	88.571	84.286	76.667	84.603	68.889	70.635	70	70.476	75.238	85.556	87.302	87.46	86.032	85.873	86.667
It053s01	70	79.841	82.381	82.222	76.101	80.159	68.095	73.742	83.81	83.968	83.333	82.857	82.857	92.54	83.651	83.651	76.572	76.572	75.629	75.157	75.786	69.048	69.048	82.857	76.415	77.201	75.943	80.952	80.794	80.794	69.683	76.101	74.686	81.587	75.079	75.238	82.063	75.238	68.095	69.365	68.571	69.048	82.698	73.492	75.397	74.603	77.619	77.46	73.968
It060s01	70	79.683	82.381	82.222	76.101	80	67.778	73.742	83.333	83.492	82.857	82.381	82.381	92.063	83.492	83.492	76.415	76.415	75.786	74.843	75.629	68.889	68.889	82.381	76.258	77.044	75.786	80.952	80.794	80.794	69.683	76.101	74.686	81.429	75.079	75.079	81.905	75.079	67.937	69.206	68.413	68.889	82.54	73.651	75.397	74.444	77.46	77.302	73.968
It063s01	70.635	78.889	82.54	81.27	75.943	80.952	68.571	73.899	84.286	84.444	83.81	83.651	83.492	92.063	83.333	83.333	75.472	75.472	75.629	75.472	75.629	68.413	68.73	83.333	76.572	77.044	76.415	80.952	80.794	80.794	69.048	75.943	75	81.587	74.762	75.714	82.063	75.714	68.571	69.841	69.048	69.841	83.016	73.492	74.603	74.286	77.778	77.619	73.016
It064s01	69.841	79.524	82.698	82.222	76.258	80.317	67.619	73.585	83.651	83.81	83.175	82.698	82.698	92.063	83.81	83.81	76.572	76.572	75.943	75	75.786	68.73	68.73	82.698	76.101	76.887	75.629	81.27	81.111	81.111	69.683	76.258	74.843	81.746	75.238	75.079	82.222	75.079	67.937	69.206	68.413	68.889	82.857	73.492	75.714	74.762	77.46	77.302	74.286
It069s01	70.952	80	82.857	81.587	75.314	80.794	67.302	74.843	83.333	83.81	83.175	83.175	83.016	91.905	83.333	83.333	75.157	75.157	76.415	75.629	75.472	69.048	68.73	83.016	76.572	76.415	76.415	81.27	81.111	81.111	69.365	75.314	75	81.746	74.762	76.508	81.27	76.19	67.778	68.889	68.095	68.889	82.857	74.444	75.238	74.286	76.984	76.508	73.81
It090g06	68.095	70	68.254	68.254	70.126	69.683	92.698	68.711	71.111	70.635	71.111	70	70.794	69.683	70	70	71.069	71.226	69.182	70.912	70.283	81.429	82.381	68.889	68.553	68.082	67.767	67.46	67.937	67.937	85.556	70.126	69.182	70.635	70.952	70	70	70.317	94.762	95.556	95.397	95.079	70	71.429	71.111	70	72.381	72.381	70.794
It103g02	68.73	68.889	68.73	68.73	70.283	69.048	93.968	69.025	70.794	70.317	70.794	70.159	70.476	69.524	69.683	69.683	71.226	71.384	69.182	70.597	70.755	81.27	81.587	69.524	68.553	69.182	67.925	67.46	67.937	67.937	84.921	70.283	69.811	69.365	70.794	70.476	69.524	70.794	98.571	97.46	96.667	96.984	69.683	71.905	72.222	71.111	72.063	72.381	71.587
It104g02	68.571	68.73	68.254	68.254	69.811	68.571	94.444	68.553	70.794	70.317	70.794	69.841	70	69.365	69.206	69.206	71.069	71.226	68.868	70.283	70.283	81.429	81.746	69.206	68.082	68.711	67.767	67.143	67.619	67.619	85.079	69.811	69.497	69.048	70.317	70	69.206	70.317	98.413	97.619	97.143	97.143	69.365	71.429	71.429	70.317	72.222	72.54	70.794
It121g02	68.254	67.937	68.571	67.778	69.025	68.571	95.079	68.239	70.476	70	70.476	69.048	69.206	69.365	68.413	68.413	70.44	70.597	68.239	70.44	69.811	81.27	81.587	68.571	67.453	67.925	67.767	67.46	67.937	67.937	84.762	69.025	69.34	68.73	70.476	69.206	68.73	69.524	96.19	98.254	97.778	97.778	69.048	70.952	70.794	70	71.587	71.905	70.794
It130g02	67.778	68.254	68.413	68.413	69.182	69.206	96.349	68.082	70.794	70.317	70.794	69.048	69.841	68.889	69.206	69.206	70.44	70.283	67.767	69.969	69.811	81.111	81.429	69.365	67.767	68.868	67.925	67.619	68.095	68.095	84.762	69.182	69.025	69.683	70	69.206	68.73	69.365	95.714	97.46	98.889	96.667	69.206	70.952	70.635	70	71.429	71.746	70.635
It561	72.857	78.254	80.317	80.794	75.786	78.73	67.619	76.101	81.587	81.111	80.794	83.333	83.333	82.222	82.698	82.698	74.057	74.057	75.629	76.101	75.786	66.667	66.667	82.222	74.843	77.83	75.157	79.524	80	79.683	67.302	75.786	75.629	79.206	75.714	75.714	81.111	75.397	68.095	69.365	68.254	69.048	79.841	74.444	75.556	75.556	74.444	74.286	74.127
ItPisa1	75.873	77.143	79.683	75.714	83.805	76.984	68.413	87.107	75.714	76.032	75.714	76.349	77.619	74.286	76.667	76.667	81.289	81.447	82.704	83.962	83.962	68.413	68.095	75.873	88.522	79.56	91.038	78.254	78.73	78.413	69.365	83.805	83.176	78.571	85.079	93.016	76.349	92.381	69.048	70	69.206	69.365	74.921	85.238	85.238	81.746	85.714	85.556	82.857
JF502416_Fonni	74.566	76.258	76.887	75.786	77.567	74.057	69.51	76.461	76.101	76.572	76.258	77.044	76.887	76.258	76.415	76.415	75.355	75.355	78.989	78.199	77.883	68.562	68.878	73.585	78.515	85.466	78.673	75.157	75.629	75.314	68.553	77.567	76.145	76.572	76.572	77.044	75	76.887	67.925	69.025	68.553	68.396	74.214	76.415	77.673	75	77.516	77.358	76.258
JF502417_Volterra	73.144	75.157	76.258	75.786	77.409	74.371	67.93	79.305	74.843	75.157	74.843	76.101	76.101	74.843	76.572	76.572	75.829	75.829	79.463	78.357	76.777	66.667	67.141	75.314	79.305	86.572	79.463	75.157	75.314	75.314	67.925	77.409	77.567	74.686	75.943	78.774	75.629	78.459	67.453	68.082	67.61	67.767	75.157	77.358	78.459	76.887	76.73	76.258	76.73
K1514	70	80.159	82.063	81.905	75.314	84.603	67.937	76.73	81.587	81.587	80.952	80	80.317	79.524	80.952	80.952	73.585	73.585	74.843	76.258	75.314	66.825	67.143	80.952	76.572	74.686	76.258	83.175	83.333	83.016	67.778	75.314	76.101	84.127	74.603	76.032	82.222	76.349	67.143	68.095	68.254	67.619	79.841	73.175	74.762	74.286	73.968	73.968	73.175
KR011757	71.111	82.698	93.651	80.635	76.415	83.968	67.937	76.73	80.159	80.476	80.159	81.27	81.429	82.857	82.857	82.857	75	75	77.358	76.258	75.157	67.46	67.143	81.746	77.201	76.258	78.302	93.492	93.651	93.651	68.254	76.415	75.629	85.556	76.984	77.302	80.476	77.302	67.937	69.365	69.206	69.048	78.889	75.714	76.667	76.667	76.508	76.349	75.714
KT214469_Sichuan	75.671	74.843	76.572	76.101	99.368	75.157	69.826	84.676	76.572	77.044	76.73	76.887	77.358	75	76.572	76.572	87.994	87.836	87.362	88.152	89.889	68.246	68.088	77.358	84.992	81.201	85.308	75.786	75.943	75.629	68.868	99.368	90.679	75.472	87.421	83.333	78.302	83.648	69.497	70.44	69.811	70.283	76.415	84.591	84.748	84.277	84.748	84.906	83.648
KT898826_JORD1	71.406	74.408	76.461	77.409	73.552	75.987	68.088	71.831	76.777	76.777	76.461	78.199	75.671	76.777	75.671	75.671	73.083	73.083	73.083	72.926	74.022	66.509	65.719	77.251	73.083	74.335	73.865	77.567	77.725	77.409	67.299	73.552	73.083	75.355	75.671	73.302	74.724	73.302	68.088	69.352	69.194	68.878	74.882	73.618	74.882	73.46	73.776	73.776	72.986
KT921318	70.142	75.355	77.725	77.251	73.865	78.357	67.299	71.205	77.093	77.093	76.935	78.041	75.829	77.409	74.566	74.566	72.3	72.3	74.022	72.144	73.396	66.351	65.561	77.567	74.491	74.022	72.77	78.199	78.357	78.041	66.351	73.865	73.396	76.303	75.513	72.196	75.987	72.828	67.457	68.088	68.088	67.299	75.829	73.302	73.934	73.144	72.828	72.828	73.302
KY358787_USMARC	71.905	80.317	88.254	80.635	75.943	83.333	67.46	75.314	82.381	82.857	82.222	83.016	83.492	82.54	82.54	82.54	74.528	74.528	76.258	75.472	75.786	67.619	66.508	82.381	78.302	78.459	79.088	87.619	88.095	87.778	67.143	75.943	74.371	82.063	77.143	78.095	80.317	78.413	67.937	68.73	68.571	68.413	79.206	75.079	74.921	76.19	75.556	75.714	74.444
L06906_kv1772	70.159	80.159	81.905	82.381	75.157	84.444	67.937	76.415	81.587	81.587	80.952	80	80.159	79.841	80.952	80.952	73.899	73.899	75	76.258	75	66.984	67.302	81.27	76.572	75.314	76.258	82.857	83.016	82.698	68.095	75.157	75.629	84.444	74.444	75.714	81.905	76.032	67.143	68.095	68.254	67.619	79.524	73.333	74.444	73.968	73.651	73.651	72.857
LR723087	75.355	76.258	77.358	74.843	87.046	75.786	68.72	83.728	75	75.157	75.157	75.157	76.572	73.742	76.73	76.73	85.94	86.098	89.889	87.678	88.626	68.878	68.246	75	84.518	81.517	85.466	75.314	75.786	75.472	69.654	87.046	87.836	76.258	85.22	82.862	75.943	83.176	69.182	69.811	69.497	69.34	75.786	86.792	87.264	83.491	84.591	84.748	85.535
LR723090	73.776	74.843	78.302	75.786	87.046	76.258	69.51	82.148	75.157	75.629	75.629	75.472	76.101	75.157	75.629	75.629	89.731	89.573	88.31	88.468	88.468	69.194	68.246	76.415	82.938	80.411	84.044	77.044	77.201	76.887	68.868	87.046	87.52	76.887	84.748	81.447	76.887	81.604	69.497	70.283	69.34	70.126	75.629	85.849	86.478	84.277	85.377	84.906	85.063
LR723091	75.355	74.686	76.887	75.786	85.94	76.101	69.668	81.517	75.629	75.472	75.786	75	76.73	75.472	76.258	76.258	85.782	85.624	87.362	86.414	87.204	69.194	68.562	75.786	82.148	80.569	82.78	75.629	75.786	75.472	68.396	85.94	85.466	75.157	84.591	80.818	75.629	80.975	69.34	69.969	69.34	69.811	75.943	84.434	85.22	82.704	83.491	83.333	83.648
LR723092	75.829	75.157	77.201	76.415	86.572	77.358	70.3	82.78	76.415	76.887	77.201	77.358	77.358	75.943	76.415	76.415	86.256	86.098	88.31	86.73	89.1	69.036	68.404	76.101	83.254	80.411	83.096	76.73	76.887	76.572	68.553	86.572	86.888	75.943	83.648	81.132	75.629	81.289	69.811	70.44	69.811	69.969	75.314	85.22	84.748	82.233	83.805	83.962	83.648
LR723093	74.724	74.843	76.258	74.214	86.414	75.629	68.246	84.36	74.214	74.057	74.057	73.585	77.044	72.799	75.157	75.157	85.94	86.098	88.152	84.676	87.994	68.246	67.299	74.528	84.202	80.095	86.098	75.157	75.314	75.314	68.396	86.414	87.994	75.943	84.906	83.176	74.686	83.805	68.711	69.182	68.868	68.868	75	85.377	84.906	82.075	83.176	83.333	84.119
LR723094	73.776	76.101	77.987	76.887	80.727	76.73	68.72	79.463	77.201	77.201	77.516	75.943	76.101	75.786	76.101	76.101	79.463	79.463	81.675	80.253	81.359	67.615	67.93	74.214	79.779	86.414	79.621	76.415	76.572	76.258	68.868	80.727	82.464	75.629	78.459	78.302	74.843	78.145	68.396	69.654	68.868	69.025	74.528	77.987	78.302	78.302	80.818	80.346	77.516
LR723095	75.355	73.742	75.629	74.686	87.362	75.629	68.246	84.992	72.484	72.642	72.956	73.27	74.843	72.956	74.686	74.686	87.046	87.204	88.784	86.572	88.468	67.457	66.983	74.371	83.57	79.621	84.676	74.528	74.843	74.528	67.767	87.362	87.994	73.27	85.22	82.39	74.214	81.761	68.396	69.34	68.396	69.34	74.371	84.119	85.22	84.434	84.277	84.119	84.277
LR723096	75.987	74.528	76.887	74.371	87.362	76.887	70.616	84.36	75.629	75.629	76.101	74.843	77.673	74.371	76.101	76.101	84.834	84.992	88.468	87.836	87.994	69.826	69.51	74.371	85.15	80.569	85.624	75.472	75.943	75.629	70.283	87.362	86.256	74.214	86.164	83.805	75	84.277	71.069	71.855	71.226	71.698	75.943	83.648	84.434	83.176	85.22	85.377	83.019
LR723097	75.039	75	77.673	74.843	89.258	76.101	70.458	84.992	76.101	76.572	76.887	75.472	77.201	74.686	77.044	77.044	87.204	87.046	89.573	88.152	90.047	69.668	68.562	76.258	84.518	82.622	84.676	76.73	76.887	76.572	69.182	89.258	90.205	75.472	86.635	83.019	76.415	83.491	69.497	70.912	70.283	70.755	76.415	86.164	87.421	85.535	84.906	84.434	86.635
LR723098	75.513	75.472	77.83	75	89.889	76.258	69.51	84.992	75	75.472	75.157	75.629	76.258	75	77.201	77.201	88.784	88.942	89.573	88.626	89.258	68.878	68.404	75.629	85.308	81.675	86.098	75.943	76.101	75.786	69.654	89.889	89.573	76.101	88.05	83.648	77.201	83.333	69.811	71.069	70.126	70.912	76.415	86.006	87.421	85.692	85.849	85.692	86.164
LR723321	74.092	73.113	75.314	73.742	87.836	75.157	71.406	83.57	74.528	74.057	74.057	74.214	74.686	72.17	74.371	74.371	87.52	87.678	88.152	85.466	88.152	68.246	67.141	73.742	82.938	79.305	84.044	73.585	74.057	73.742	68.553	87.836	89.573	72.956	86.164	82.075	76.415	81.761	71.069	72.642	72.013	72.484	74.528	85.377	85.692	84.906	84.277	84.119	85.377
LR723322	75.197	72.327	75.314	74.528	86.256	74.371	69.524	82.306	74.371	74.528	74.528	75.157	76.258	74.057	74.843	74.843	84.202	84.36	85.94	84.992	85.782	69.365	69.048	74.371	81.833	79.463	83.096	75.314	75.157	75.157	69.182	86.256	86.888	74.214	83.491	81.132	75.629	80.818	69.025	69.811	68.868	69.34	74.214	84.906	84.748	82.233	82.547	82.075	84.119
LR723323	75.197	73.113	75.943	74.843	86.73	73.899	69.683	83.886	75	75.157	75.157	75.629	76.73	74.371	74.686	74.686	84.834	84.992	85.94	84.518	86.098	69.206	68.889	75	82.78	79.779	83.728	75.786	75.943	75.629	69.025	86.73	86.73	73.899	82.862	81.447	75.157	81.132	68.868	69.654	69.025	69.497	74.528	85.377	84.591	81.604	81.761	81.604	83.648
LR723557	74.762	81.111	83.492	82.698	75.472	84.286	69.841	75.943	83.016	82.222	82.54	82.063	82.063	81.111	84.127	84.127	73.428	73.428	76.887	75.472	76.101	69.048	68.889	80.952	77.201	77.044	75.314	83.333	83.81	83.492	69.683	75.472	76.258	82.222	77.302	76.667	80.635	77.302	69.841	70.952	70.635	70.635	79.365	76.19	76.825	76.349	74.127	73.968	76.032
LR723582	72.857	79.206	82.063	80	75.786	79.683	68.73	76.73	81.27	81.429	81.746	82.54	82.222	80.476	82.381	82.381	75.472	75.472	77.201	75.943	76.572	68.095	68.095	80.952	76.258	78.774	77.358	81.429	81.905	81.587	69.048	75.786	76.415	79.365	76.667	75.873	79.524	75.873	68.889	70	69.683	69.048	78.571	75.556	76.508	75.079	76.667	76.667	75.238
LR732018	73.492	81.429	88.73	82.698	76.73	85.556	68.413	75.943	83.651	84.127	83.492	83.492	82.381	83.333	85.238	85.238	74.371	74.371	77.516	76.572	77.044	67.619	66.825	82.857	77.673	77.987	77.201	87.46	87.937	87.619	67.937	76.73	77.201	84.444	77.302	78.254	82.063	77.46	68.571	69.683	69.206	69.365	81.111	76.032	77.619	77.619	75.397	75.238	76.508
LR732249	74.566	74.214	76.258	74.214	79.779	76.572	68.088	78.831	75.943	76.572	76.101	77.044	76.73	75.943	76.572	76.572	78.515	78.357	80.569	78.515	79.305	66.351	66.667	75.157	81.201	86.414	78.515	76.258	76.73	76.415	66.981	79.779	81.201	74.686	78.145	76.572	74.686	77.044	67.138	68.082	67.767	67.453	73.113	77.044	77.673	77.987	78.931	78.774	77.516
LR732257	72.54	77.937	81.587	79.365	76.73	79.683	68.571	75.472	82.857	82.698	82.857	82.698	82.857	81.27	82.063	82.063	75.629	75.629	76.415	76.415	77.358	68.889	68.571	82.381	75.472	78.616	76.415	81.429	81.746	81.429	68.571	76.73	76.415	80	76.984	76.032	79.841	75.873	68.413	70	68.889	69.048	80.952	74.603	75.079	75.397	75.714	75.238	74.921
LR732258	72.54	77.778	81.587	79.841	76.73	80.476	68.73	75.629	82.222	82.063	82.222	82.222	83.016	81.111	82.063	82.063	75.472	75.472	76.415	76.101	77.358	68.889	68.571	82.063	75.786	79.717	77.516	81.429	81.746	81.429	68.889	76.73	76.258	80.635	77.619	76.667	80	76.508	69.048	70	69.206	69.365	80.952	75.079	76.032	75.556	76.032	75.556	75.556
LR732726	72.381	80.794	82.063	80	73.428	85.238	67.46	75.157	82.222	82.063	82.857	81.111	80.952	79.365	80.794	80.794	71.855	71.855	73.585	73.585	74.686	66.19	66.508	78.571	75.786	74.686	75.472	82.54	83.016	82.698	67.302	73.428	74.214	81.587	74.286	75.079	78.73	75.714	67.302	68.889	68.413	67.937	80.476	73.492	74.762	73.333	74.127	73.651	73.651
LR732727	73.016	80.159	80.159	79.048	72.17	83.81	68.095	75	80.794	80.635	81.429	79.683	79.683	78.254	80.794	80.794	70.912	70.912	72.799	72.642	73.27	66.349	66.984	78.254	75.157	74.214	74.057	80.317	80.794	80.476	67.778	72.17	73.585	80	73.651	74.444	77.778	74.762	67.619	69.206	68.73	68.413	78.73	73.175	74.444	72.54	73.492	73.016	73.333
LR732736	72.381	80	81.905	80.952	76.572	78.413	69.206	75	83.492	83.333	83.016	83.175	84.286	84.762	83.333	83.333	74.214	74.214	75.157	76.258	76.258	69.048	69.048	83.651	74.843	78.145	75.314	81.111	81.587	81.27	69.048	76.572	74.686	80.317	75.397	75.714	80.794	75.238	69.365	70.476	69.365	69.841	81.111	74.444	75.556	76.825	74.921	74.762	75.079
LR732741	72.063	80.635	86.19	82.063	76.101	83.016	69.841	76.73	83.016	83.175	83.175	84.127	83.81	85.556	86.032	86.032	76.258	76.258	77.83	78.302	77.516	69.206	68.571	83.651	77.201	77.83	77.201	84.444	84.286	84.286	69.524	76.101	77.044	81.746	75.873	76.667	82.54	76.667	69.524	70.476	70	70.159	81.587	75.556	76.19	76.667	77.46	77.302	75.714
LR735176	74.762	80.476	83.492	85.397	75.472	85.556	70.635	77.044	82.857	82.381	82.063	83.016	82.857	81.429	83.333	83.333	74.057	74.057	77.201	76.572	76.415	70.635	69.683	82.222	77.201	77.044	76.415	83.81	84.286	83.968	69.841	75.472	77.201	81.905	76.667	76.508	80.159	76.825	69.683	70.952	70.635	70.635	79.841	76.19	76.984	76.349	74.762	74.603	75.079
LR735203	72.54	78.413	80	80	75.472	79.365	67.46	74.057	80.635	80.317	80.476	80.794	82.063	80.794	81.746	81.746	74.057	74.057	73.585	75	75.629	67.937	67.778	81.746	75	74.528	72.956	81.111	80.952	80.952	68.413	75.472	74.843	80	73.968	74.127	85.238	74.127	68.571	68.889	68.095	68.254	85.873	74.444	75.079	73.016	74.444	73.968	73.175
LR735207	77.093	74.371	78.459	73.742	86.098	77.044	69.826	87.836	74.686	75	74.843	75.314	75.786	73.113	75.943	75.943	84.834	84.992	85.94	84.36	86.888	68.562	68.246	75.157	90.205	82.306	91.943	76.887	77.044	77.044	69.497	86.098	86.098	75.786	83.962	88.679	74.528	88.679	69.182	70.44	70.283	70.283	73.585	83.648	83.648	81.604	84.119	84.277	82.075
LR735208	73.968	81.587	87.302	83.016	78.931	84.127	69.206	78.774	82.222	82.698	82.381	82.54	84.444	81.111	85.079	85.079	76.415	76.415	78.459	77.201	78.302	68.254	67.937	83.175	78.459	76.887	78.459	87.143	87.619	87.302	68.889	78.931	77.83	83.016	79.524	79.841	82.222	79.206	69.365	70	70.159	70	80.476	78.413	79.048	76.984	77.778	77.619	77.937
LR735214	73.016	80.952	85.556	83.175	77.201	82.54	68.571	77.044	85.714	85.873	85.238	84.921	86.349	84.921	88.413	88.413	76.415	76.415	77.83	78.459	78.459	69.365	68.73	86.508	78.302	78.145	77.516	84.444	84.603	84.603	69.048	77.201	77.358	82.063	77.143	78.73	84.286	78.571	69.206	70.159	69.048	69.841	83.492	76.349	78.095	77.937	77.778	77.619	76.984
LR735215	72.54	78.413	82.222	80.159	77.044	81.27	68.571	74.214	83.016	83.016	83.016	83.651	82.857	81.746	83.175	83.175	75.157	75.157	74.843	75.786	75.786	68.889	69.524	81.905	75.629	76.73	74.528	81.111	80.952	80.952	69.841	77.044	76.73	80.794	75.714	76.032	88.095	75.873	68.571	69.683	68.889	69.048	86.032	76.508	76.667	74.762	77.302	76.825	76.032
LR735230	75.513	75.943	77.83	74.686	84.36	75.472	68.571	86.888	73.27	73.27	73.113	73.585	75.314	72.956	75.157	75.157	81.675	81.833	82.938	82.78	82.938	67.143	66.825	74.843	87.836	80.095	90.679	75.629	75.786	75.786	67.138	84.36	83.096	77.044	82.547	88.522	73.428	88.679	68.082	68.868	68.239	68.239	74.057	81.289	81.761	80.346	81.918	81.761	79.717
LR735235	74.882	73.742	76.258	76.101	87.046	75	72.381	82.78	74.371	74.057	73.742	74.214	74.843	75.629	76.415	76.415	84.676	84.834	85.308	85.308	85.94	70	69.365	74.528	81.201	80.885	84.202	74.686	75.157	74.843	69.654	87.046	87.678	75.472	84.591	81.289	75.629	81.289	70.755	71.698	71.698	72.17	74.686	83.019	83.648	82.39	83.176	83.019	82.39
LR735695	72.568	78.254	80	78.254	76.145	79.841	67.788	76.935	78.254	78.254	77.937	77.619	78.73	79.365	78.73	78.73	73.934	73.934	77.251	76.303	76.619	67.147	66.667	77.619	77.251	78.673	76.777	79.365	79.524	79.206	66.349	76.145	77.251	79.206	76.032	76.032	78.889	75.873	67.143	68.413	67.778	68.571	76.508	74.127	77.46	76.19	76.19	76.19	75.556
LR735697	73.333	76.508	82.381	80.635	76.73	79.841	68.73	74.528	81.905	82.54	82.222	82.381	83.651	81.111	83.492	83.492	75.472	75.472	74.686	75.943	75.629	67.46	67.778	83.492	75.157	78.931	75.472	81.27	81.746	81.429	68.095	76.73	75	81.27	76.032	76.667	82.857	76.349	69.524	70.317	69.524	70.476	80.476	75.714	75.556	76.349	75.397	75.556	74.444
LR735699	73.776	75.314	76.572	75.629	80.885	75.943	69.51	80.411	77.987	77.987	77.516	76.73	77.987	76.258	75.943	75.943	76.935	76.935	81.201	80.411	81.043	69.51	68.72	74.686	81.517	86.098	80.569	76.258	76.73	76.415	69.654	80.885	81.043	75.472	78.931	78.302	74.843	78.145	69.34	69.811	69.654	69.182	74.057	77.044	77.987	76.415	78.145	78.145	76.73
M33677CAEV-CO	75.355	75.314	78.145	76.101	91.943	76.101	69.984	85.308	77.044	77.358	77.044	75.943	79.717	75.314	77.673	77.673	88.942	88.784	87.994	87.046	89.573	69.984	69.036	77.516	85.782	81.201	85.94	76.572	77.044	76.73	69.497	91.943	90.205	76.258	86.792	83.491	77.987	83.648	69.654	70.755	69.811	70.283	76.73	86.321	86.478	85.377	85.063	84.906	85.849
M60610_1514	70	79.841	82.222	82.381	75.314	84.603	67.778	77.044	81.27	81.27	80.635	79.841	80	80	80.952	80.952	73.585	73.585	75.314	76.101	75.314	66.825	66.825	80.952	76.73	75.157	76.101	83.492	83.651	83.333	67.619	75.314	75.943	84.127	74.603	76.032	81.587	76.349	66.984	68.254	68.095	67.778	79.841	73.175	74.603	73.968	74.127	74.127	73.016
MG554402_SRLV001	75.513	75.786	78.774	74.214	84.044	77.201	67.773	88.468	75.629	75.314	74.843	74.686	76.887	75.157	76.887	76.887	81.675	81.833	84.992	84.36	84.676	67.93	67.299	76.258	90.679	82.306	93.365	77.673	77.83	77.83	67.61	84.044	84.834	77.044	83.019	89.78	73.585	90.094	67.296	67.925	67.453	67.138	75	80.818	82.233	80.031	82.39	82.233	80.66
MG554403_SRLV002	71.93	77.302	80	80.952	76.461	80.635	70.673	75.197	81.111	81.429	81.746	81.27	81.587	80.794	82.063	82.063	75.671	75.671	74.724	76.935	75.355	70.833	71.314	81.27	74.092	77.093	73.776	79.365	79.841	79.524	71.27	76.461	76.619	80.635	74.444	74.286	87.302	73.968	69.524	70.476	70	70.476	86.19	75.079	75.873	74.603	74.921	74.762	75.397
MG554404_SRLV003	70.654	78.73	81.27	80.952	77.093	82.222	69.231	75.671	83.016	83.016	82.857	81.27	81.429	81.429	83.333	83.333	74.25	74.25	74.882	75.829	77.409	69.872	69.712	81.111	75.197	76.777	75.671	79.683	79.524	79.524	70	77.093	76.303	82.54	75.238	75.556	87.937	75.238	68.254	69.206	68.889	68.571	86.825	75.238	76.19	75.238	75.714	75.556	75.238
MG554405_SRLV004	71.27	78.413	81.905	82.063	75.157	81.429	66.984	73.585	82.54	82.857	82.698	81.746	81.905	82.54	82.063	82.063	74.214	74.057	75	74.686	75.629	67.619	68.254	81.587	74.214	75.786	73.899	80.317	80.159	80.159	69.048	75.157	75.629	82.54	75.397	74.286	89.365	74.286	67.619	69.048	67.937	68.413	87.778	73.968	74.286	73.81	74.762	74.603	74.127
MG554406_SRLV005	71.27	77.46	82.857	79.206	75.786	79.841	67.619	74.528	81.111	81.429	81.905	81.27	82.222	80.317	82.222	82.222	74.843	74.843	73.899	75.943	74.057	67.937	68.73	80.159	75.786	75.786	75.157	80.794	80.635	80.635	70.159	75.786	75.472	82.381	74.286	76.349	87.46	76.19	67.46	69.206	68.571	68.571	84.762	74.762	75.079	73.81	75.238	74.762	74.762
MG554407_SRLV006	72.063	78.309	79.841	77.937	75	79.365	68.889	73.585	80.794	80.635	81.111	80.159	81.905	79.524	81.429	81.429	74.057	73.899	73.428	75.157	74.528	69.524	69.365	80.794	73.742	76.415	73.585	79.524	79.365	79.365	69.683	75	76.101	79.683	74.762	73.492	87.778	73.333	68.413	69.206	68.889	68.254	86.984	73.968	75.556	74.603	74.762	74.603	75.079
MG554408_SRLV007	72.54	76.667	81.27	79.683	75.943	80.794	67.619	74.214	82.381	82.698	82.54	82.381	83.968	81.111	82.222	82.222	74.686	74.528	74.057	75.629	75.157	67.619	68.095	82.381	74.843	75.629	74.057	79.524	79.683	79.683	68.571	75.943	76.572	81.905	75.238	75.079	88.889	75.238	67.46	68.571	68.254	67.937	88.254	74.286	74.603	73.968	74.603	74.444	73.968
MG554409_SRLV009	73.968	79.683	81.746	80.635	73.585	83.175	69.048	76.258	80.794	80.317	81.111	81.111	80.476	80	80.794	80.794	72.484	72.484	73.742	74.686	75.157	67.778	68.254	78.254	75.157	75.629	74.371	81.905	82.063	81.746	69.048	73.585	75	82.222	74.603	75.079	79.683	75.556	69.683	70.952	70.159	70	80	73.81	74.444	73.968	73.175	73.016	73.968
MG554410_SRLV010	74.724	74.686	76.887	75.943	87.994	75.943	70.952	84.202	75.314	75.472	75.472	75.314	76.415	74.528	76.101	76.101	87.678	87.836	88.31	86.414	88.31	70.159	68.73	76.572	84.202	81.675	84.676	76.258	76.73	76.415	68.711	87.994	88.626	75.157	85.692	81.289	74.528	81.918	70.126	71.226	70.597	71.069	75.157	86.164	86.006	83.333	84.434	84.277	84.748
MG554411_SRLV014	75.513	73.899	76.258	73.27	88.31	75.943	69.194	84.202	74.843	74.686	74.686	73.899	76.572	72.799	75.943	75.943	86.73	86.888	88.31	86.256	88.942	68.878	67.773	75.472	84.202	81.359	84.202	75.786	76.258	75.943	68.082	88.31	89.1	73.585	87.264	81.761	74.686	81.289	68.711	69.969	69.34	69.811	75	85.377	85.849	85.22	85.063	84.906	84.906
MG554412_SRLV016	76.619	74.528	76.73	74.214	87.994	75.314	69.036	84.202	74.843	74.686	74.686	73.899	75.943	72.013	75	75	86.888	87.046	88.152	86.572	88.31	68.088	66.983	75.786	83.412	80.411	84.518	75.943	76.415	76.101	67.296	87.994	88.152	74.371	86.635	81.918	75.157	81.761	68.239	69.811	69.182	69.654	75.314	86.006	85.849	84.434	85.22	85.063	85.063
MG554413_SRLV017	75.355	75	77.358	74.214	87.204	74.843	68.246	83.886	74.057	74.371	74.214	75.786	76.258	73.585	75.943	75.943	86.73	86.888	87.994	86.572	87.678	67.773	67.299	74.057	83.412	80.253	84.834	76.101	76.572	76.258	67.61	87.204	87.204	75.629	84.906	83.333	75.472	83.019	67.61	69.34	68.396	68.868	73.27	83.805	84.277	84.591	83.333	83.176	83.648
MG554414_SRLV020	75.829	74.371	76.258	73.428	87.836	75.629	69.194	84.834	74.371	74.686	74.371	73.899	75.157	73.113	75.472	75.472	86.414	86.572	87.994	86.256	88.626	68.72	68.246	74.686	83.728	80.885	86.098	76.415	76.572	76.258	69.025	87.836	89.1	75.786	84.748	82.862	76.258	83.491	68.239	69.811	69.654	69.34	74.686	86.95	86.635	83.491	83.648	83.491	85.377
MH374283_SRLV024	70.774	78.515	79.621	78.831	76.056	80.253	68.246	73.239	79.463	79.779	79.621	80.727	80.885	80.885	80.885	80.885	73.709	73.552	74.648	75.274	74.491	67.615	67.141	81.043	74.022	73.552	73.083	79.305	79.779	79.463	68.088	76.056	75.743	80.727	74.408	72.986	87.362	72.828	69.036	69.826	69.194	69.51	83.57	73.618	74.092	74.092	74.25	74.092	73.144
MH374284_SRLV025	72.698	78.889	82.063	79.206	77.358	81.587	67.937	74.057	81.905	82.222	82.381	82.222	83.492	81.27	83.333	83.333	76.258	76.101	75.629	76.258	76.73	67.46	67.619	82.698	74.686	76.258	74.528	80.794	80.635	80.635	68.73	77.358	76.887	82.381	75.714	76.508	89.048	76.032	68.254	69.365	68.73	69.048	86.349	75.556	76.825	77.46	77.143	76.667	75.873
MH374285_SRLV026	70.616	78.673	79.779	79.147	76.213	80.569	68.246	73.709	79.937	80.253	80.095	80.885	81.359	81.043	81.043	81.043	73.865	73.709	75.117	75.43	74.961	67.773	67.299	81.201	74.335	73.709	73.552	79.779	80.253	79.937	68.246	76.213	75.9	80.569	74.566	73.46	87.204	73.302	69.036	69.826	69.194	69.51	83.728	73.934	74.408	74.25	74.566	74.408	73.46
MH374286_SRLV032	70.616	78.673	79.779	79.147	76.213	80.569	68.246	73.709	79.937	80.253	80.095	80.885	81.359	81.043	81.043	81.043	73.865	73.709	75.117	75.43	74.961	67.773	67.299	81.201	74.335	73.709	73.552	79.779	80.253	79.937	68.246	76.213	75.9	80.569	74.566	73.46	87.204	73.302	69.036	69.826	69.194	69.51	83.728	73.934	74.408	74.25	74.566	74.408	73.46
MH374287_SRLV038	71.746	80.317	84.762	83.492	77.83	81.111	69.048	75.786	84.286	84.444	83.81	84.286	85.556	90	85.714	85.714	75.157	75.157	76.887	77.044	76.887	70.317	70	84.444	76.887	78.302	77.044	83.333	83.492	83.492	70.635	77.83	76.572	83.175	76.508	76.984	82.222	76.667	69.683	70.794	70	70.159	83.333	75.238	76.19	75.238	76.349	76.19	74.444
MH374288_SRLV042	75.513	74.686	78.616	74.843	85.624	77.201	67.773	90.205	75.157	75.472	75.629	75.786	76.73	74.371	76.258	76.258	83.096	83.254	84.676	85.308	85.308	68.246	67.615	75.943	92.259	82.306	95.577	76.73	76.887	76.887	68.553	85.624	85.782	76.415	83.805	90.881	75.157	90.881	68.082	69.34	68.553	68.553	74.528	83.333	82.704	80.346	83.648	83.491	80.818
MH374289_SRLV_Taccone	72.67	74.214	77.516	73.899	86.888	73.899	69.352	83.254	74.843	74.686	74.686	73.742	75.943	72.642	75	75	85.308	85.466	86.888	84.992	87.204	68.72	67.615	74.528	83.254	78.831	84.992	76.415	76.572	76.572	69.025	86.888	87.362	74.528	86.321	81.604	76.73	81.447	69.34	70.912	70.283	70.126	75.472	83.333	84.277	83.648	83.805	83.648	83.333
MH374290_SRLV_To1.89	75.987	73.742	77.673	74.371	90.205	74.843	68.878	84.676	75.943	76.101	76.101	75	77.358	74.528	76.101	76.101	87.046	87.204	89.573	89.731	89.1	67.93	67.457	75.314	84.676	81.675	85.782	75.943	76.415	76.101	67.925	90.205	90.205	74.371	86.792	83.019	75.943	83.491	67.925	69.182	68.711	69.34	74.371	85.063	85.22	85.377	85.692	85.849	84.591
MH374291_SRLV_VdA	72.698	78.889	81.429	80.317	76.415	81.587	69.841	75	83.016	83.175	83.492	82.857	82.063	81.746	83.016	83.016	75.786	75.786	74.843	77.044	75.786	69.365	70	81.905	75.157	75.943	73.27	78.73	78.571	78.571	71.111	76.415	77.044	82.54	75.556	75.397	89.206	75.238	69.841	71.27	70.317	70.635	86.508	76.825	76.984	74.921	75.556	75.397	76.825
MH916859_1150	72.381	82.222	89.683	81.905	75.943	82.698	68.571	76.887	83.333	84.127	83.492	83.333	83.175	82.54	84.762	84.762	74.214	74.214	77.201	76.73	77.516	68.095	67.302	83.016	77.83	78.145	78.774	88.73	89.206	88.889	68.254	75.943	75.786	85.714	76.984	78.889	82.381	78.73	68.73	68.889	69.683	68.889	82.063	75.873	76.667	75.714	75.873	76.032	75.556
MK098477	71.541	76.258	80.189	78.145	73.52	78.459	68.868	73.364	77.987	77.516	77.201	78.616	77.673	78.616	76.572	76.572	72.118	72.274	75.234	74.299	74.455	69.34	68.082	79.088	74.766	73.832	73.988	78.145	78.459	78.145	69.025	73.52	73.209	78.616	75.157	73.428	76.572	73.899	68.868	70.126	70.126	69.497	76.415	73.742	74.843	73.742	73.899	73.899	74.214
MK098478	69.811	76.258	79.245	78.774	73.988	78.774	67.61	71.807	78.931	78.931	78.774	79.245	76.887	78.302	77.044	77.044	72.118	71.963	74.455	72.586	74.766	66.981	66.509	79.088	73.52	72.586	73.209	77.673	77.987	77.673	66.981	73.988	72.274	77.358	75.314	72.799	76.572	72.799	68.082	69.182	68.868	68.868	76.258	73.585	74.057	73.742	72.484	72.484	73.899
MN233111	71.27	81.746	83.651	80.476	74.528	84.921	68.889	75	82.857	82.857	82.857	80	80.952	80.635	83.81	83.81	73.428	73.428	74.528	74.214	75.786	67.937	67.302	81.111	76.101	75.157	76.101	82.063	82.222	82.222	68.413	74.528	75.157	84.286	75.079	75.556	80.635	76.19	68.889	69.365	69.524	68.571	78.889	73.333	75.556	75.079	74.127	74.127	74.603
MN233116	72.54	82.381	81.905	80	72.484	83.016	69.048	75.943	82.857	82.54	82.54	80.159	80	79.683	82.857	82.857	71.541	71.541	72.484	72.642	73.27	67.46	67.46	80.159	75.472	74.686	75	80.794	80.952	80.952	68.254	72.484	72.956	84.762	73.81	74.921	79.683	75.556	68.889	70.159	69.683	69.524	78.413	72.381	73.651	73.492	73.016	73.016	73.333
MN233118	71.587	82.54	85.397	81.27	75.786	84.127	69.365	73.899	83.016	83.333	83.016	82.063	80.317	81.746	83.651	83.651	74.371	74.371	75.629	74.214	76.572	69.048	68.254	81.27	76.572	75.157	76.415	84.127	83.968	83.968	69.206	75.786	73.428	83.81	75.873	76.984	80.317	76.508	69.206	70.476	70.159	70.159	80.794	74.286	75.714	74.603	76.032	76.19	74.444
MN233120	71.746	79.841	84.921	81.746	73.742	82.063	67.46	74.214	82.381	82.381	82.222	81.905	80.952	79.365	81.587	81.587	73.113	73.113	74.371	73.585	75.314	66.032	65.397	80.317	75.943	74.843	75.943	84.127	84.603	84.286	66.667	73.742	74.214	83.492	74.444	74.921	79.524	75.079	68.095	69.683	69.048	68.73	79.524	73.492	74.762	74.444	74.286	74.127	74.444
MN233132	70.794	80.635	84.921	82.54	75	83.651	69.524	73.742	82.857	82.381	82.54	80.952	80.635	80.794	81.27	81.27	74.843	74.843	75	75.157	75.472	67.937	68.254	80.635	74.843	74.686	74.686	84.762	85.238	84.921	69.048	75	75.786	82.698	74.921	76.349	79.524	76.667	69.206	70.635	70.317	70.317	79.841	74.286	76.667	75.873	74.762	74.921	76.349
MN233133	71.587	80.635	84.762	81.111	75.314	82.698	68.73	73.899	83.492	83.81	83.333	82.698	82.063	80.159	83.968	83.968	72.799	72.799	74.528	74.371	75.786	68.095	66.825	82.222	76.572	75.472	77.044	85.079	84.921	84.921	67.619	75.314	74.371	85.079	75.397	77.143	80.952	77.143	68.413	69.524	69.524	68.889	81.111	74.444	76.349	74.762	74.444	74.603	75.397
MN233141	73.016	81.429	84.921	80.794	75	83.175	68.571	73.742	83.016	83.333	83.333	81.746	80.635	80.794	84.286	84.286	72.956	72.956	74.371	74.371	75.629	68.73	67.937	81.111	75.943	76.101	76.101	83.175	83.651	83.333	68.413	75	75	83.968	76.508	76.19	80.317	76.19	68.73	69.841	69.206	69.206	80	75.079	76.032	75.238	75.079	75.238	75.714
MN233142	71.27	80.476	84.921	82.063	75	81.905	68.095	73.428	83.81	84.127	84.127	83.651	81.111	81.905	84.127	84.127	72.642	72.642	73.899	74.686	75	67.143	66.508	82.222	75	75.786	74.528	83.968	84.127	83.81	67.143	75	74.214	83.968	75.079	74.921	80.635	74.921	68.73	69.048	68.73	68.413	80.476	74.762	74.762	72.381	74.762	74.921	74.603
MN233145	71.905	79.841	84.603	81.111	75.314	83.016	68.254	74.843	84.603	84.921	84.603	83.492	81.746	81.587	84.444	84.444	72.956	72.956	73.585	74.528	75	68.413	67.778	81.111	76.415	75.786	75.629	83.333	83.492	83.175	68.413	75.314	75.157	85.397	76.032	77.143	80.794	76.984	68.889	70	69.206	69.048	79.524	74.603	75.397	73.968	76.508	76.349	75.238
SAOMVV	72.54	81.587	83.81	81.746	75.157	83.175	66.984	75.943	81.111	80.635	80.317	79.524	80.159	80	81.27	81.27	74.214	74.214	75.629	73.899	76.101	68.095	67.937	80	76.101	77.201	76.572	84.286	84.444	84.127	69.048	75.157	75.157	84.286	75.714	76.667	82.063	76.825	66.508	67.302	67.619	66.667	79.206	74.127	75.238	75.079	75.238	75.079	74.444
SNCR4668	72.063	80.635	81.746	99.206	76.258	82.698	67.778	76.572	79.841	79.365	78.889	79.841	80.317	81.746	80	80	74.686	74.686	75.157	74.528	75.943	69.683	70.159	81.905	75.629	77.358	75.472	81.429	81.905	81.587	70.952	76.258	75.629	81.746	76.508	75.714	80.159	75.238	67.937	69.524	68.889	69.206	80.317	76.032	76.508	75.238	75.556	75.397	76.19
SNCR5525	72.063	80.317	81.27	94.603	75.943	81.905	67.143	76.572	80	79.524	79.048	79.524	80.476	82.54	80.159	80.159	74.214	74.214	76.415	75.314	75.629	69.365	69.524	80.476	75.943	77.987	75.314	81.746	82.222	81.905	70.476	75.943	77.201	82.063	76.825	75.397	79.206	75.238	67.619	69.524	68.571	69.206	80.794	75.079	76.032	76.032	75.397	75.238	75.714
SNCR5560	74.603	80.635	83.651	84.127	76.101	85.238	71.111	77.673	83.175	82.381	82.381	82.54	82.857	81.429	83.333	83.333	74.214	74.214	77.673	77.516	76.887	70.952	70	81.587	77.673	77.044	77.516	83.81	84.286	83.968	71.111	76.101	77.673	80.794	77.302	78.095	81.27	78.413	70.794	72.063	71.746	71.746	79.841	76.508	77.143	76.349	75.238	75.079	75.079
SNCR5561	72.698	81.27	87.46	82.698	77.673	83.81	68.095	77.044	84.921	84.762	84.127	83.016	85.079	84.444	84.603	84.603	75.786	75.786	77.044	77.201	78.774	69.048	68.095	83.651	77.516	79.088	78.931	87.143	87.619	87.302	68.571	77.673	77.358	85.714	78.889	79.206	82.857	78.889	68.254	69.206	69.048	68.889	82.698	76.19	76.984	76.508	77.143	77.302	75.079
SNCR5586	71.429	80.159	85.714	82.381	76.572	82.698	68.095	75.629	83.492	83.333	83.016	81.905	82.381	83.016	83.651	83.651	74.843	74.843	75.629	75.786	76.887	68.095	66.825	81.746	76.258	78.302	78.459	84.921	85.397	85.079	67.143	76.572	75.472	83.81	77.46	78.571	83.651	78.413	68.095	69.524	69.048	68.889	81.587	75.238	76.19	75.556	75.397	75.238	74.603
SNCR5667	71.905	80.476	80.952	94.603	76.101	82.857	68.254	75.629	79.524	79.365	78.889	79.524	80.635	81.905	79.683	79.683	74.371	74.371	76.258	75.629	76.73	69.841	69.841	80.794	76.258	76.73	75.943	81.905	82.381	82.063	71.111	76.101	77.673	82.381	77.619	75.873	80.476	75.714	68.413	70.317	69.683	70	80.635	75.556	76.508	76.508	76.032	75.873	76.508
SNCR5701	76.984	74.286	76.825	75.079	83.962	76.349	69.841	82.39	75.556	75.556	75.397	74.762	76.19	72.54	75.397	75.397	84.119	84.277	85.063	83.019	85.22	68.889	67.619	74.444	82.862	80.975	83.648	75.873	76.349	76.032	69.048	83.962	84.906	75.238	86.984	85.238	75.079	84.921	70.159	71.27	70.476	70.952	73.81	87.302	87.143	85.079	87.143	86.984	85.714
SNCR5703	74.762	74.603	77.143	74.921	86.792	76.825	69.365	83.491	76.984	76.825	77.143	74.921	78.73	72.857	76.825	76.825	84.119	84.277	86.478	83.648	86.95	69.048	68.571	76.032	83.648	79.245	83.176	75.714	76.19	75.873	70.317	86.792	87.107	75.714	88.254	84.603	76.984	84.286	70.159	71.587	70.635	70.794	75.873	86.349	87.619	85.873	86.667	86.508	86.19
SNCR5720	76.667	76.349	78.73	76.032	84.434	77.46	67.778	86.792	76.032	76.349	75.714	76.19	77.143	76.19	78.413	78.413	81.918	82.075	86.164	84.748	85.063	68.571	67.937	78.254	87.264	81.761	88.522	78.095	78.254	77.937	69.206	84.434	85.377	77.46	85.873	89.365	76.667	89.841	68.889	69.524	68.413	68.889	76.825	86.19	87.143	83.968	86.508	86.349	84.921
SNCR6247	73.016	81.27	85.556	82.698	76.258	83.968	70.635	76.572	82.222	82.54	81.905	82.222	81.27	81.111	82.857	82.857	75.314	75.314	76.73	76.415	76.887	68.889	67.937	81.746	77.201	76.572	76.572	84.921	85.238	85.079	69.524	76.258	75.157	84.603	76.984	77.778	81.905	77.619	70.635	71.429	71.429	70.794	81.905	74.762	75.397	76.667	76.19	76.349	75.238
17040.29_2020	71.429	78.73	83.81	80.952	76.415	81.27	68.73	75.786	83.333	83.492	83.492	83.81	83.492	83.492	87.619	87.619	75.786	75.786	76.101	75.943	74.843	68.413	68.73	83.016	76.415	77.673	76.258	83.175	83.016	83.016	69.524	76.415	75.629	83.175	76.349	76.032	83.492	76.032	68.254	69.365	68.889	68.73	82.54	75.556	76.032	75.714	76.032	75.873	75.079
17040.31_2020	71.429	79.048	83.81	80.952	76.258	81.587	68.73	75.786	83.016	83.175	83.175	83.81	83.968	83.651	87.778	87.778	75.629	75.629	76.258	76.101	75	68.571	68.73	83.333	76.73	77.673	76.572	83.492	83.333	83.333	69.524	76.258	76.101	83.492	76.508	76.508	83.175	76.349	68.571	69.365	68.889	68.73	83.016	75.714	76.508	76.508	76.032	75.873	75.556
17040.33_2020	71.111	79.206	84.286	81.27	77.044	81.746	68.095	76.258	83.492	83.651	83.651	84.286	83.81	83.81	87.778	87.778	76.415	76.415	76.415	76.572	75.157	69.048	69.206	83.492	77.201	77.83	77.044	83.651	83.492	83.492	70	77.044	76.572	83.651	76.825	76.984	83.651	76.825	67.937	68.73	68.254	68.095	83.175	76.19	76.667	76.349	75.873	75.397	75.397
17040.37_2020	71.111	78.571	83.968	81.429	76.258	81.111	68.571	75.786	83.81	83.968	83.651	83.651	83.492	84.444	87.143	87.143	76.572	76.572	76.258	76.415	75	69.206	69.365	82.54	76.415	77.516	76.572	83.016	82.857	82.857	70.159	76.258	75.786	83.651	76.667	76.508	83.333	76.349	68.095	69.206	68.73	68.571	82.857	76.032	76.508	75.873	75.397	75.238	75.873
17179.14_2020	75.786	77.673	80.031	76.572	87.893	76.887	69.182	86.164	75.786	75.943	75.629	76.258	78.774	76.101	77.358	77.358	83.333	83.176	87.264	86.006	86.478	68.711	67.925	77.987	85.22	84.119	87.421	78.774	79.245	78.931	69.654	87.893	87.264	76.887	84.748	86.006	77.358	86.164	69.497	70.283	69.811	70.283	76.572	84.277	84.906	84.277	83.019	82.862	82.862
17179.3_2020	74.921	79.206	81.905	79.683	75.943	81.587	68.571	75	92.063	91.905	91.27	91.905	91.27	82.063	86.349	86.349	75.629	75.629	76.415	77.83	77.516	67.937	68.254	83.492	77.044	76.73	75.786	82.222	82.381	82.063	68.413	75.943	76.258	81.746	76.032	76.508	81.429	76.508	68.413	69.365	69.048	68.73	83.175	74.921	76.349	76.032	76.667	76.508	74.921
17179.5_2020	75.355	77.358	77.044	75.629	79.147	76.572	69.194	79.147	77.516	77.83	77.358	76.258	77.201	74.686	77.358	77.358	78.515	78.515	81.043	79.463	80.253	67.93	67.773	75.314	79.779	86.256	79.147	76.887	77.044	76.73	68.711	79.147	79.463	75.943	77.201	77.673	74.057	77.358	68.553	69.654	69.182	69.34	75	77.201	78.616	77.987	78.931	78.774	77.201
17179.9_2020	77.093	77.83	79.717	75.472	87.204	76.73	70.253	87.204	75.629	75.786	75.786	75.943	77.516	75.157	77.516	77.516	84.676	84.834	87.52	86.414	86.888	68.987	68.196	76.73	86.888	83.096	87.678	78.774	79.245	78.931	69.025	87.204	87.362	76.415	85.063	85.692	75.943	85.692	69.969	70.597	69.969	70.912	75	84.277	84.748	84.277	83.491	83.019	83.019
17382.13_2020	73.302	75.157	75.786	75.629	79.621	74.843	69.51	78.673	75.786	76.101	75.472	75.786	76.572	74.686	75.786	75.786	78.357	78.357	79.463	79.147	79.147	68.878	68.404	74.843	80.569	87.362	81.675	74.214	74.371	74.057	68.553	79.621	78.673	75.472	78.774	78.931	75	79.088	68.396	69.182	68.868	68.553	75.786	78.145	78.459	76.887	78.774	78.302	77.673
17382.14_2020	74.882	75.472	78.302	75.786	81.043	77.673	68.72	79.779	77.201	77.83	77.83	77.201	77.358	75.314	77.201	77.201	78.199	78.199	80.253	79.463	80.411	68.088	68.088	75.629	80.885	87.994	80.885	76.887	77.358	77.044	68.711	81.043	79.937	75.629	79.088	79.717	75.786	79.717	68.082	68.711	67.925	67.925	74.843	78.145	78.616	76.887	78.302	78.145	76.73
17382.16_2020	74.882	75.472	78.145	75.786	81.201	77.673	68.72	79.779	77.044	77.673	77.673	77.044	77.044	75.629	77.358	77.358	78.199	78.199	79.937	79.305	80.569	67.615	67.615	75.943	80.885	87.836	80.727	77.044	77.516	77.201	68.239	81.201	79.937	76.258	79.088	80.031	75.786	80.031	68.082	68.711	67.925	67.925	75	78.145	78.931	77.044	78.459	78.302	77.044
17382.19_2020	75.829	75	75.472	74.214	78.357	75.943	68.562	77.725	77.358	77.358	77.044	77.201	77.516	74.686	75.786	75.786	77.883	77.883	80.095	78.357	79.463	67.773	67.773	74.843	79.463	86.098	78.041	74.843	75	74.686	68.396	78.357	78.515	74.214	78.616	76.572	73.428	76.101	68.082	68.868	68.553	68.553	74.686	76.73	77.516	77.044	77.83	77.516	76.887
17382.9_2020	73.302	73.742	75.157	73.899	78.357	75.314	67.141	78.041	77.044	77.044	76.415	75.629	76.258	73.899	75.629	75.629	75.987	75.987	78.831	77.725	78.041	66.351	66.193	75.157	78.989	86.572	78.831	75.157	75.314	75	66.667	78.357	78.515	73.742	77.83	75.943	72.799	75.943	66.038	66.981	66.667	66.352	73.113	76.258	77.201	75.629	76.572	76.258	76.572
LR732734	73.776	74.843	77.044	76.101	80.411	75	68.404	78.673	76.258	76.73	76.73	76.415	76.258	75.629	76.73	76.73	77.883	77.883	80.253	79.147	79.463	67.773	67.773	74.843	80.411	88.31	80.411	74.843	75	74.686	68.553	80.411	77.883	74.686	78.616	80.346	74.843	79.717	68.239	68.868	68.082	68.553	73.899	78.459	78.616	76.887	78.459	77.987	77.201
LR732738	74.408	75.786	77.358	74.371	77.567	76.101	68.562	79.147	77.516	77.83	77.358	77.201	78.145	76.101	76.415	76.415	76.303	76.303	80.095	77.883	78.041	67.457	67.141	77.516	80.727	87.046	80.253	75.629	76.101	75.786	67.925	77.567	78.199	74.843	77.83	79.245	74.686	79.088	68.396	69.182	68.711	68.396	74.843	76.887	77.83	75.786	78.302	77.83	76.73
22703.10_2019	72.67	74.214	75.472	75.157	80.411	75.629	69.194	80.095	74.371	74.214	73.742	74.686	75.629	74.843	75.314	75.314	79.305	79.147	80.253	80.569	79.779	69.352	69.51	76.73	81.991	85.624	80.569	75.943	76.101	75.786	70.126	80.411	80.411	74.843	79.245	77.516	74.686	77.673	69.497	69.811	69.654	69.654	75.786	78.302	78.459	75.314	77.358	76.887	76.73
22703.1_2019	73.776	73.113	74.528	73.428	79.147	74.371	68.562	78.989	72.799	73.113	73.27	72.956	73.742	74.528	74.371	74.371	78.673	78.515	79.621	79.147	78.357	68.404	68.878	74.686	79.937	84.676	80.095	74.371	74.528	74.214	69.497	79.147	79.147	72.799	78.145	76.887	74.528	76.572	68.868	69.497	69.182	69.811	74.843	77.516	77.673	75.314	77.516	77.201	76.415
22703.2_2019	75.039	73.428	75.157	73.899	79.463	75	69.826	78.673	73.899	73.899	74.057	73.585	75.157	74.686	75.629	75.629	77.725	77.567	79.463	79.463	78.515	68.72	68.878	75.472	81.201	85.624	80.569	75.157	75.314	75	69.654	79.463	79.147	73.899	78.459	77.201	73.742	77.358	69.969	70.44	70.44	70.755	74.528	77.201	77.987	75.629	77.673	77.358	76.572
22703.6_2019	73.776	72.799	74.843	73.113	79.463	74.214	68.72	78.831	73.113	73.428	73.585	73.27	73.585	74.528	74.371	74.371	78.989	78.831	79.779	79.779	78.357	68.246	68.404	74.371	79.937	84.202	80.095	74.843	75	74.686	69.025	79.463	79.147	72.799	78.616	76.572	74.371	76.258	69.025	69.654	69.34	69.969	74.528	77.516	77.987	75.314	77.201	76.887	76.73
22703.8_2019	72.67	73.899	75.157	74.843	79.937	75.314	69.51	80.253	74.057	73.899	73.428	74.686	75.943	74.528	75	75	79.463	79.305	80.095	80.095	79.305	69.668	69.826	76.73	82.148	85.624	80.727	75.629	75.786	75.472	70.44	79.937	79.937	74.528	78.774	77.673	74.371	77.516	69.811	70.126	69.969	69.969	76.101	78.459	78.302	75.314	77.358	76.887	76.572
24109.10_2019	72.381	80.159	85.556	81.905	75.943	82.857	69.524	77.201	82.857	83.016	83.016	83.968	84.286	84.603	85.556	85.556	75.629	75.629	77.987	78.774	77.673	69.524	68.889	82.698	77.516	77.673	77.516	84.127	83.968	83.968	69.841	75.943	77.516	81.429	76.349	76.667	83.333	76.667	69.206	70.159	69.683	69.841	81.429	75.714	76.349	76.825	76.508	76.349	75.873
24109.12_2019	71.905	80	86.032	81.905	75.786	82.381	69.206	76.887	82.857	83.016	83.016	84.127	84.603	84.921	86.032	86.032	75.472	75.472	77.673	77.673	76.415	69.048	68.571	83.651	77.201	77.673	76.887	84.603	84.444	84.444	69.365	75.786	76.887	81.429	75.556	76.032	83.175	75.714	69.048	69.841	69.365	69.524	82.381	75.873	76.032	76.032	76.667	76.508	75.556
24109.13_2019	74.603	79.365	81.27	78.413	74.686	82.063	68.413	74.371	91.587	91.746	91.111	92.063	91.905	81.27	86.032	86.032	75.629	75.629	76.887	77.044	77.358	67.46	67.778	82.698	77.201	76.415	75.472	81.587	81.746	81.429	67.937	74.686	75.786	81.905	75.397	76.19	80.635	76.032	68.571	69.524	68.889	68.889	81.429	74.444	75.714	75.079	76.984	76.825	74.127
24109.14_2019	74.444	79.365	80.635	78.413	74.214	82.063	67.937	73.899	91.587	91.111	90.794	91.905	91.746	80.794	85.397	85.397	75.472	75.472	76.73	76.258	76.887	68.095	68.413	82.698	77.201	75.786	75.157	81.429	81.587	81.27	68.571	74.214	75.943	81.587	74.762	75.556	80.794	75.556	68.413	69.365	68.73	68.73	81.746	74.127	75.397	74.603	76.19	76.032	73.968
24109.15_2019	74.444	79.524	81.587	79.048	74.843	82.857	67.619	74.371	91.587	92.063	91.429	92.381	90.952	81.429	85.873	85.873	75.472	75.472	77.201	76.572	77.516	67.937	67.937	83.016	76.887	76.101	75.157	81.905	82.063	81.746	68.095	74.843	76.258	82.698	74.921	76.032	81.746	76.032	68.254	69.048	68.413	68.413	82.381	74.444	75.873	74.603	76.667	76.508	74.762
24109.18_2019	73.968	78.571	81.429	80	75.157	82.381	67.937	74.686	91.27	91.746	91.111	92.063	90.635	81.111	85.397	85.397	75.472	75.472	76.887	76.572	76.887	67.619	67.937	83.016	77.201	77.044	76.415	82.063	82.222	81.905	68.095	75.157	76.258	82.857	74.921	76.667	81.905	76.508	68.254	69.048	68.73	68.413	82.222	75.079	76.19	74.921	76.667	76.508	75.079
24109.19_2019	74.603	78.73	80.635	78.571	74.528	82.698	68.413	74.057	92.063	91.905	91.587	91.905	90.794	80.635	84.762	84.762	75.472	75.472	76.258	75.943	76.887	68.095	68.413	82.063	76.887	75.629	75.157	81.587	81.746	81.429	68.571	74.528	75.314	82.063	74.762	75.079	80.952	75.397	68.571	69.206	68.889	68.889	81.587	74.286	75.556	74.286	75.714	75.873	74.444
24109.9_2019	71.111	80.159	85.714	81.905	75.472	82.063	68.73	76.73	83.016	83.175	83.175	83.968	84.127	84.603	85.714	85.714	75.314	75.314	77.201	77.516	76.415	68.571	68.254	83.333	76.887	76.415	77.044	84.444	84.286	84.286	68.571	75.472	77.044	81.27	75.397	75.873	82.857	75.873	68.413	69.365	68.889	69.365	81.587	74.762	75.714	76.508	76.508	76.349	75.238
25842.18_2019	73.81	79.841	84.444	81.429	76.572	82.857	68.889	77.044	90	90.159	89.841	89.841	90.794	81.587	86.349	86.349	74.686	74.686	77.516	77.201	77.987	68.413	68.73	84.127	77.358	77.044	76.415	83.016	83.492	83.175	68.571	76.572	77.83	81.27	75.873	77.937	83.175	77.937	68.889	69.683	69.048	68.73	82.381	74.603	76.19	75.556	76.667	76.508	75.397
26329.10_2019	72.986	73.428	76.415	75.629	79.147	76.415	66.983	79.147	73.742	73.899	73.585	73.585	74.686	74.371	75.314	75.314	76.777	76.777	79.305	77.883	78.515	68.246	67.615	73.428	79.621	85.466	80.569	75.786	75.943	75.943	68.239	79.147	78.041	75.314	77.83	78.145	73.899	77.83	65.881	66.667	66.352	66.667	72.642	78.459	79.56	76.572	76.887	76.415	77.516
26329.11_2019	73.144	74.057	77.358	76.101	79.621	76.887	67.457	78.357	74.371	74.843	74.528	74.057	75.943	75.629	75.786	75.786	76.619	76.619	80.095	77.883	78.199	68.72	68.404	74.214	79.621	85.624	79.937	76.887	77.044	77.044	68.868	79.621	77.567	75.629	78.774	78.459	74.528	78.145	66.509	67.296	66.981	67.296	72.799	78.616	79.717	76.73	76.887	76.415	78.459
26329.12_2019	73.776	75.786	77.516	75.943	80.253	77.673	65.877	79.147	75.157	75.314	74.686	75	76.258	75.943	76.887	76.887	78.199	78.199	80.253	78.357	79.305	67.299	67.299	76.101	79.147	85.15	79.305	76.415	76.887	76.572	67.61	80.253	80.411	75.629	78.302	77.673	76.258	77.673	65.881	66.824	66.195	66.352	75.472	78.145	79.403	77.044	78.302	78.145	77.673
27358.13_2019	74.444	78.73	82.381	79.524	75.472	80.159	67.619	75.314	89.841	89.683	89.365	92.54	89.683	83.016	85.873	85.873	74.528	74.528	75.786	76.415	76.572	66.19	66.508	84.286	75.314	77.83	74.843	81.905	82.063	81.746	66.349	75.472	76.258	81.27	73.333	74.444	81.746	74.444	67.619	68.413	67.619	67.46	82.381	74.603	75.714	75.238	76.032	75.873	74.603
27358.15_2019	75.671	76.73	78.616	75.472	86.572	76.572	68.562	88.784	76.415	76.73	76.572	76.572	78.145	74.371	76.415	76.415	83.728	83.886	86.414	85.308	86.888	69.352	68.72	76.258	91.943	81.991	92.259	76.572	77.044	76.73	68.868	86.572	86.73	77.83	83.648	88.679	75.629	88.994	67.767	68.711	68.239	67.61	75.472	82.704	83.176	81.447	84.119	83.962	81.604
27358.17_2019	74.882	76.887	78.459	75.472	86.414	75.943	68.088	88.942	75.157	75.472	75.314	75.629	77.516	74.686	76.101	76.101	82.938	83.096	85.308	85.466	86.256	69.194	68.562	75.943	91.627	81.359	92.891	76.572	76.73	76.73	68.868	86.414	86.572	78.459	83.491	89.308	75.786	89.623	67.61	68.239	67.767	67.453	75.157	82.39	83.019	80.503	83.648	83.491	80.818
27358.1_2019	76.619	75.629	79.245	75.157	85.15	76.415	67.773	89.731	76.572	76.73	76.572	76.887	78.459	74.528	75.786	75.786	84.044	84.202	85.15	85.15	85.782	68.878	68.562	76.101	90.995	81.517	93.207	77.673	77.83	77.83	68.396	85.15	86.414	76.101	83.333	88.836	75.314	88.522	67.767	68.868	68.082	67.925	74.843	83.805	83.019	80.818	83.962	83.805	81.289
27358.27_2019	76.303	75.943	77.83	75.157	85.15	76.101	68.562	87.836	75.629	75.943	76.101	76.101	77.358	75.786	76.887	76.887	83.412	83.57	87.362	84.044	85.308	69.826	69.036	75.472	87.046	81.517	88.152	76.73	76.887	76.572	69.811	85.15	86.256	76.73	83.176	83.805	75.314	83.805	68.396	69.497	69.025	68.553	75	82.39	81.918	80.66	84.277	84.119	81.761
27358.2_2019	73.776	75.157	77.516	74.843	78.357	77.358	67.615	77.883	76.258	76.258	75.629	75.786	76.572	75.629	75.786	75.786	77.251	77.251	80.095	78.673	79.937	66.351	66.035	75.472	80.885	86.572	80.411	75.629	76.101	75.786	67.296	78.357	78.673	74.528	78.616	78.145	74.843	78.459	67.453	67.925	67.61	67.453	74.214	76.73	77.358	77.044	78.774	78.931	75.786
27358.31_2019	76.935	75.314	79.088	74.686	86.098	77.044	70.142	88.942	75.786	75.786	75.629	76.415	76.258	74.057	77.201	77.201	83.57	83.728	85.94	84.676	86.73	68.878	68.562	75.472	90.837	82.622	91.943	77.516	77.673	77.673	69.811	86.098	86.572	76.101	83.648	89.151	73.742	88.836	70.283	70.912	70.44	70.755	73.742	83.962	83.962	82.547	83.962	84.119	82.862
27358.32_2019	69.841	81.111	83.016	80.794	75.314	82.381	68.095	75.157	83.333	83.492	83.175	82.857	83.016	91.905	85.397	85.397	73.742	73.742	76.415	76.101	75.786	67.778	67.46	82.063	76.572	76.572	77.673	81.429	81.27	81.27	68.254	75.314	76.415	81.746	75.079	76.984	81.746	76.825	68.095	69.365	68.571	69.048	81.905	73.492	75.079	74.603	76.508	76.349	73.333
27358.33_2019	72.54	80	84.603	82.54	77.044	81.587	69.365	76.887	84.444	84.286	83.651	84.127	83.968	89.206	86.984	86.984	74.843	74.843	77.044	76.415	76.572	69.365	69.048	83.175	77.673	79.56	77.987	83.81	83.968	83.968	69.841	77.044	76.101	81.746	76.349	78.73	82.063	78.254	70.317	71.429	70.635	71.111	83.016	76.508	77.46	75.238	77.302	77.46	75.873
27358.34_2019	72.698	80	84.286	82.857	77.044	81.587	69.683	76.572	84.127	83.968	83.333	83.651	83.651	89.365	86.667	86.667	74.057	74.057	77.358	76.258	76.101	69.841	69.206	82.698	77.358	79.56	77.987	83.492	83.651	83.651	70.317	77.044	75.786	81.746	76.19	78.73	81.587	78.254	70.635	71.429	70.635	71.746	82.222	76.349	77.619	75.079	76.984	77.143	75.714
27358.35_2019	76.101	77.201	77.673	74.843	85.535	76.101	68.553	86.006	76.572	76.887	76.73	77.516	77.987	75.314	77.201	77.201	84.119	84.277	86.006	83.805	85.22	69.34	68.553	77.044	87.736	80.346	88.522	77.044	77.201	76.887	69.497	85.535	85.377	76.415	85.22	85.692	75.786	85.849	68.711	69.811	69.34	68.868	76.572	82.862	84.434	82.233	83.962	83.805	83.805
27358.38_2019	72.381	81.905	84.921	83.333	77.83	81.111	69.365	76.572	84.921	84.762	84.444	85.079	85.397	87.937	86.825	86.825	76.572	76.572	76.887	77.516	77.673	68.413	68.413	84.603	77.201	77.987	75.786	83.175	83.016	83.016	69.365	77.83	78.302	83.651	76.349	77.302	84.603	77.143	69.683	70.635	69.683	70.317	83.333	76.032	76.825	77.302	77.143	76.984	75.873
27358.40_2019	70.159	80.476	83.175	81.905	74.843	82.381	67.46	75.472	83.492	83.651	83.333	83.175	82.54	91.27	84.603	84.603	73.113	73.113	76.258	75.786	75.629	67.143	67.46	82.381	76.415	76.415	77.044	81.429	81.27	81.27	67.778	74.843	76.415	81.111	74.603	76.825	82.381	76.667	67.46	68.73	67.937	68.73	83.016	73.016	74.762	73.968	76.19	76.032	73.333
27358.41_2019	72.698	80	84.286	82.857	76.73	81.905	69.365	76.572	84.762	84.603	83.968	84.286	83.968	89.365	86.984	86.984	74.371	74.371	77.044	75.943	76.415	69.365	69.048	83.333	77.358	79.403	77.673	83.492	83.651	83.651	69.841	76.73	75.786	81.746	75.873	78.413	81.905	77.937	70.317	71.429	70.635	71.111	82.857	76.032	76.984	74.762	76.984	77.143	75.397
27358.66_2019	70.476	81.27	83.968	82.381	75.629	82.222	67.937	75.629	84.127	84.286	83.651	84.286	83.016	92.063	85.238	85.238	74.843	74.843	76.258	75.629	76.73	67.619	67.619	83.81	77.83	76.887	76.73	82.857	82.698	82.698	67.937	75.629	77.044	82.698	75.238	76.984	81.429	76.825	67.778	69.048	68.254	68.73	82.857	73.492	75.238	74.444	76.667	76.508	73.016
27358.6_2019	75	76.258	78.459	75.157	85.692	76.572	67.61	88.208	74.843	75.157	75	76.258	77.044	74.528	76.258	76.258	83.648	83.805	85.535	85.063	86.321	68.239	67.61	75.629	90.094	82.075	91.824	76.887	77.358	77.044	68.711	85.692	86.006	76.887	84.434	90.566	75.943	90.566	67.453	68.711	67.925	67.925	74.686	83.019	82.704	80.975	84.434	84.277	80.818
27358.70_2019	70.952	80.476	83.016	82.381	75.629	81.111	68.889	74.371	83.968	83.81	83.175	84.127	83.333	94.286	83.492	83.492	74.528	74.528	75.472	76.572	75.943	68.73	69.048	83.016	76.572	77.044	76.101	81.429	81.27	81.27	69.683	75.629	75.472	81.746	74.603	75.873	81.429	75.714	68.889	70.159	69.365	70.159	83.016	73.333	75.238	74.127	77.46	77.302	73.175
27358.71_2019	74.286	79.841	83.492	81.111	76.572	79.683	68.413	76.887	87.778	87.619	87.302	89.365	88.254	83.175	87.778	87.778	75.157	75.157	75.472	75.629	75.943	66.667	66.984	84.762	77.673	78.459	75.786	82.381	82.857	82.54	67.143	76.572	77.201	81.429	76.19	76.19	83.81	75.714	69.206	70	69.048	69.365	83.492	75.714	76.032	75.873	76.349	76.19	75.079
27358.7_2019	74.057	74.686	76.258	74.843	78.302	76.258	67.767	78.302	76.73	76.415	76.101	76.73	76.887	73.742	74.843	74.843	76.73	76.73	79.403	77.987	79.56	65.881	65.094	76.101	79.874	86.006	79.56	75.472	75.629	75.314	66.352	78.302	78.459	74.057	79.56	78.145	75.629	78.459	68.239	68.396	68.082	67.925	75	76.415	77.516	76.73	78.459	78.616	76.572
27621.3_2019	75.314	76.887	79.088	75	85.692	77.044	67.61	88.208	75.157	75.472	75	75.943	77.358	74.686	76.415	76.415	83.648	83.805	85.377	84.906	86.635	68.239	67.61	75.943	90.094	81.918	92.138	77.201	77.673	77.358	68.711	85.692	85.692	77.358	84.748	90.409	75.786	90.723	67.453	68.711	67.925	67.925	74.371	83.333	83.019	81.132	84.748	84.591	81.132
27621.6_2019	70.317	78.095	81.905	78.889	74.214	81.587	69.365	75.314	82.698	82.857	82.857	83.651	82.063	82.222	85.238	85.238	73.27	73.27	76.101	75.314	75.314	67.937	67.778	80.317	75	75.314	75.943	82.381	82.54	82.54	68.571	74.214	75.472	82.54	74.921	76.19	80.317	76.032	69.683	70	70.159	69.524	80	75.556	77.302	75.079	73.968	73.81	76.19
28840.12_2019	73.968	79.841	83.016	80.794	76.887	82.381	68.413	76.415	88.889	89.048	88.413	88.889	92.063	82.381	85.714	85.714	74.843	74.843	78.145	77.358	78.616	68.095	68.413	83.651	77.83	77.516	76.73	81.905	82.381	82.063	68.571	76.887	77.83	81.27	76.19	77.143	82.063	77.143	68.413	69.524	68.889	68.73	82.063	75.238	75.873	75.873	77.46	77.302	74.444
28840.31_2019	75.314	75.472	77.987	74.371	85.692	76.73	67.767	89.308	75.629	76.258	75.786	75.786	77.358	74.214	76.887	76.887	83.176	83.333	84.277	84.748	85.377	67.767	66.981	74.686	90.409	81.132	92.61	77.044	77.201	77.201	68.396	85.692	84.906	77.044	83.491	89.308	74.057	89.308	67.767	68.711	68.553	68.239	74.528	83.333	83.333	80.66	84.434	84.277	81.132
30520.10_2019	76.73	75.314	78.774	74.057	85.22	76.887	69.34	88.365	75.157	75.157	75	75.943	76.101	73.27	76.415	76.415	83.176	83.333	85.22	83.491	85.849	67.767	67.453	75.314	90.094	81.604	91.509	76.73	76.887	76.887	69.025	85.22	85.692	75.943	83.491	89.308	73.428	88.994	69.811	70.755	70.283	70.283	73.742	84.277	83.805	82.075	83.805	83.962	82.862
30520.11_2019	77.673	75.472	79.245	74.686	85.535	77.201	69.654	88.679	75.786	75.786	75.629	76.415	76.415	73.113	76.887	76.887	83.333	83.491	85.22	83.648	86.321	67.61	67.453	75.629	89.937	82.233	91.195	77.201	77.358	77.358	69.025	85.535	86.006	75.943	83.805	88.679	73.428	88.679	69.811	71.069	70.597	70.597	73.585	84.277	83.491	82.075	84.434	84.591	82.704
30520.12_2019	76.73	75.157	78.774	73.899	85.377	76.572	69.182	88.208	75.314	75.314	75.157	75.943	76.101	72.956	76.73	76.73	82.547	82.704	84.906	83.176	85.849	67.61	67.61	75.157	89.78	81.761	90.881	76.73	76.887	76.887	69.182	85.377	86.006	75.786	83.491	89.151	73.585	88.836	69.654	70.597	70.126	70.126	73.113	83.805	83.333	82.075	83.648	83.805	82.547
30520.13_2019	77.358	74.843	78.774	74.214	85.535	76.73	69.811	87.893	75.314	75.314	75.157	75.943	76.101	73.27	76.73	76.73	83.333	83.491	85.535	83.648	85.849	68.082	67.925	75.472	90.252	82.233	91.352	76.73	76.887	76.887	69.497	85.535	86.006	76.101	84.277	89.308	73.428	89.308	69.969	71.226	70.755	70.755	73.585	84.591	84.119	82.39	84.434	84.591	83.019
30520.14_2019	77.358	74.686	78.459	74.528	86.164	76.101	69.654	88.05	76.101	76.415	76.258	76.73	76.572	74.057	77.516	77.516	83.962	84.119	85.692	83.962	86.006	67.925	67.767	74.843	89.78	82.075	91.352	76.415	76.572	76.572	69.182	86.164	86.478	75.786	83.648	88.836	73.742	88.836	69.811	71.069	70.597	70.597	74.214	83.962	83.962	82.233	85.063	85.22	82.862
30520.15_2019	77.201	74.843	78.774	74.214	85.692	76.73	69.34	88.365	75.157	75.157	75	75.943	76.101	73.113	76.73	76.73	83.333	83.491	86.006	83.648	86.006	67.767	67.453	75.157	90.881	82.233	91.038	76.73	76.887	76.887	69.025	85.692	86.478	75.472	83.805	89.308	73.585	88.994	69.811	70.755	70.283	70.283	73.742	84.906	83.805	82.075	84.434	84.591	82.704
30520.2_2019	76.73	74.528	78.616	74.371	85.063	76.73	69.497	88.05	75.157	75.157	75	75.472	75.472	73.428	76.415	76.415	82.704	82.862	85.377	83.333	85.692	67.925	67.61	75.314	90.409	82.233	90.723	76.258	76.415	76.415	69.182	85.063	85.849	75.629	83.176	89.151	73.113	88.836	69.969	70.912	70.44	70.44	73.742	84.277	83.176	81.447	84.119	84.277	82.075
30520.3_2019	76.73	74.528	78.302	74.214	84.906	76.572	69.182	88.05	75.472	75.472	75.314	75.943	75.943	73.27	75.943	75.943	82.39	82.547	84.748	82.862	85.22	67.61	67.296	75.472	89.78	82.075	90.881	75.943	76.101	76.101	68.868	84.906	85.535	75.629	82.862	89.151	72.956	88.836	69.654	70.597	70.126	70.126	73.27	83.648	83.019	81.604	83.648	83.805	82.075
30520.4_2019	76.73	74.528	78.459	73.742	84.434	76.572	69.811	87.736	75.157	75.472	75.157	75.157	75.314	72.484	76.73	76.73	82.39	82.547	84.906	83.019	85.377	68.082	67.767	75	89.151	81.132	90.252	77.044	77.201	77.201	69.497	84.434	85.377	75.786	82.233	88.994	73.428	88.994	69.654	70.912	70.755	70.44	73.742	83.176	82.704	81.289	83.333	83.491	81.761
30520.5_2019	77.201	75.472	78.616	74.528	85.22	76.73	69.497	88.522	75	75	74.843	75.786	75.943	73.27	76.887	76.887	82.704	82.862	85.377	83.176	85.535	67.925	67.61	75.786	89.308	81.289	91.352	76.572	76.73	76.73	69.182	85.22	85.692	75.943	83.491	89.308	73.742	88.994	69.969	70.912	70.44	70.44	74.214	83.962	83.491	81.761	83.805	83.962	82.704
30520.6_2019	76.572	74.843	78.774	73.899	85.849	77.044	69.182	88.365	75.472	75.472	75.314	75.629	75.943	73.585	76.73	76.73	82.547	82.704	85.535	83.491	85.849	67.453	67.138	75.157	90.094	81.918	90.566	77.044	77.201	77.201	68.711	85.849	86.635	75.629	83.648	88.836	73.742	88.522	69.654	70.597	70.126	70.126	73.899	84.119	83.648	82.233	83.962	84.119	82.862
30520.7_2019	76.887	75	78.931	74.371	86.006	77.201	69.182	88.522	75.629	75.629	75.472	76.101	76.101	73.428	76.887	76.887	83.019	83.176	85.377	83.648	86.006	67.61	67.296	75	90.252	81.761	90.723	76.887	77.044	77.044	68.868	86.006	86.478	75.786	83.805	88.994	73.899	88.679	69.654	70.597	70.126	70.126	73.428	84.277	83.491	81.761	83.805	83.962	82.704
30520.8_2019	76.572	75.314	78.774	74.057	85.22	77.201	69.182	88.365	75.157	75.157	75	75.943	76.101	73.27	76.415	76.415	82.862	83.019	84.906	83.491	85.849	67.61	67.296	75	89.78	81.761	91.195	77.044	77.201	77.201	68.868	85.22	85.692	75.943	83.805	88.994	73.428	88.679	69.811	70.755	70.283	70.283	73.428	83.962	83.491	82.075	83.805	83.962	82.862
30900.10_2019	76.887	75.314	78.931	74.371	85.535	77.201	69.811	88.365	75.157	75.157	75	75.943	76.101	73.899	77.044	77.044	83.176	83.333	85.22	83.805	86.164	68.239	67.925	75.314	90.094	82.233	91.195	76.887	77.044	77.044	69.497	85.535	86.006	76.258	83.805	88.994	73.742	88.679	69.969	70.912	70.755	70.44	73.742	84.591	83.805	82.075	84.119	84.277	83.176
30900.12_2019	76.887	75	78.145	74.686	85.535	77.83	69.497	89.151	75.472	75.472	75.314	76.572	76.101	73.742	76.887	76.887	83.333	83.491	85.377	83.962	86.164	68.711	68.239	75	90.409	82.233	91.038	77.358	77.516	77.516	69.811	85.535	86.006	75.629	83.962	89.151	73.899	89.151	69.969	70.912	70.44	70.755	74.214	83.805	83.333	81.918	83.962	84.119	82.233
30900.13_2019	76.73	75	78.616	74.371	85.692	76.887	69.497	88.522	75.314	75.314	75.157	76.101	76.415	73.428	76.887	76.887	83.019	83.176	85.377	83.648	86.006	67.925	67.61	75	90.566	81.761	90.723	76.73	76.887	76.887	69.182	85.692	86.164	76.101	83.805	88.994	73.585	88.679	69.969	70.597	70.44	70.126	73.428	83.962	83.491	82.075	84.119	84.277	82.704
30900.14_2019	77.044	75.472	78.931	74.371	85.377	76.887	69.182	87.893	75.786	75.472	75.314	75.943	75.786	73.27	76.572	76.572	82.547	82.704	84.748	83.019	85.535	67.296	66.981	74.843	89.308	81.604	90.409	76.73	76.887	76.887	68.553	85.377	86.006	75.943	83.648	88.679	73.428	88.365	69.654	70.283	70.126	69.811	73.27	83.805	83.176	81.604	83.648	83.805	82.39
30900.15_2019	75.314	75.786	77.673	75.157	85.377	76.415	68.239	89.623	75.943	75.943	75.786	75.157	76.572	74.214	76.887	76.887	83.176	83.333	84.277	83.333	84.906	67.296	66.509	74.686	91.352	80.189	91.981	76.73	76.887	76.887	67.925	85.377	85.22	77.201	83.176	88.522	74.371	88.836	68.239	69.182	69.025	68.082	75.472	82.862	82.547	80.503	84.277	84.119	80.975
30900.16_2019	76.101	74.057	77.673	73.428	85.063	76.258	68.711	87.893	75	75	74.843	75.157	75.472	72.799	75.786	75.786	82.075	82.233	84.748	83.333	85.377	67.138	66.824	74.371	89.308	81.132	90.094	75.629	75.786	75.786	68.396	85.063	85.535	74.214	83.019	88.208	73.27	87.893	69.497	70.126	69.654	69.654	73.742	84.119	83.333	81.447	82.704	82.862	82.233
30900.17_2019	76.887	75	78.774	74.214	85.377	77.044	69.811	88.05	75.314	75.314	75.157	75.943	76.101	73.27	76.73	76.73	83.491	83.648	85.377	83.805	86.006	68.082	67.925	75.472	90.094	81.761	91.509	76.73	76.887	76.887	69.497	85.377	85.849	76.101	83.962	88.994	73.428	88.994	69.969	71.226	70.755	70.755	73.899	84.277	83.805	82.075	84.119	84.277	82.704
30900.18_2019	76.73	75.157	78.774	74.214	85.535	77.044	69.34	88.679	75.157	75.157	75	75.943	75.943	73.27	76.73	76.73	83.176	83.333	85.22	83.805	86.164	67.767	67.453	74.843	90.094	81.918	91.195	76.73	76.887	76.887	69.025	85.535	86.006	75.629	83.805	89.308	73.428	88.994	69.811	70.755	70.283	70.283	73.585	84.277	83.491	82.075	84.119	84.277	82.704
30900.1_2019	76.415	74.843	78.774	73.899	85.849	77.044	69.025	88.679	75.472	75.472	75.314	75.629	75.943	73.27	76.73	76.73	82.862	83.019	85.22	83.805	86.164	67.453	67.138	75.157	90.094	81.918	90.881	76.73	76.887	76.887	68.711	85.849	86.321	75.314	83.805	88.994	73.742	88.679	69.497	70.44	69.969	69.969	73.899	84.277	83.491	82.075	83.805	83.962	82.704
30900.21_2019	76.887	75.314	78.931	74.371	85.692	77.201	69.497	88.836	75.314	75.314	75.157	76.101	76.101	73.428	76.887	76.887	83.333	83.491	85.377	83.962	86.321	67.925	67.61	75	90.252	82.075	91.352	76.887	77.044	77.044	69.182	85.692	86.164	75.786	83.962	89.465	73.585	89.151	69.969	70.912	70.44	70.44	73.742	84.434	83.648	82.233	84.277	84.434	82.862
30900.22_2019	77.044	75.157	79.088	74.528	85.849	77.044	69.654	88.679	75.472	75.472	75.314	76.258	76.258	73.585	77.044	77.044	83.176	83.333	85.535	83.805	86.164	68.082	67.767	75.157	90.409	82.233	91.195	77.044	77.201	77.201	69.34	85.849	86.321	75.943	83.962	89.465	73.742	89.151	70.126	71.069	70.597	70.597	73.585	84.434	83.648	82.233	84.277	84.434	82.862
30900.23_2019	77.201	75.472	79.245	74.528	85.692	77.044	69.811	88.836	75.629	75.629	75.472	76.101	76.415	73.27	77.201	77.201	83.648	83.805	85.377	84.277	86.321	68.239	67.925	75.314	89.937	82.075	91.352	77.201	77.358	77.358	69.497	85.692	86.164	75.943	83.962	89.78	73.899	89.465	70.283	71.226	70.755	70.755	74.057	84.748	83.962	82.233	84.277	84.434	83.176
30900.24_2019	77.201	75.472	79.245	74.528	85.692	77.044	69.811	88.836	75.629	75.629	75.472	76.101	76.415	73.27	77.201	77.201	83.648	83.805	85.377	84.277	86.321	68.239	67.925	75.314	89.937	82.075	91.352	77.201	77.358	77.358	69.497	85.692	86.164	75.943	83.962	89.78	73.899	89.465	70.283	71.226	70.755	70.755	74.057	84.748	83.962	82.233	84.277	84.434	83.176
30900.25_2019	76.73	74.214	78.459	74.057	85.22	76.101	69.969	87.107	74.686	74.686	74.528	75.629	76.101	73.428	76.415	76.415	82.704	82.862	85.063	83.648	85.692	68.711	68.396	75	88.836	81.289	89.151	76.415	76.572	76.572	69.497	85.22	85.063	75.314	83.019	89.308	74.057	88.994	69.811	70.283	69.811	70.126	73.742	84.277	84.119	81.132	83.962	84.119	82.39
30900.26_2019	77.044	75.314	79.088	74.371	85.535	76.887	69.654	88.05	75.472	75.472	75.314	76.258	76.415	73.585	76.73	76.73	83.176	83.333	85.535	83.491	85.849	68.082	67.767	75.629	90.409	81.918	91.509	77.044	77.201	77.201	69.34	85.535	86.006	76.258	83.648	89.151	73.742	89.151	70.126	71.069	70.597	70.597	73.742	84.119	83.962	82.233	83.962	84.119	83.019
30900.27_2019	76.572	74.528	78.616	74.057	85.692	76.887	69.182	88.05	75.472	75.472	75.314	75.472	75.943	73.428	76.572	76.572	83.019	83.176	85.377	83.648	86.006	67.453	67.296	75.314	90.252	81.761	91.195	76.572	76.73	76.73	68.868	85.692	86.164	75.314	83.648	88.679	73.585	88.679	69.34	70.597	70.126	70.126	74.057	84.119	83.648	81.918	83.805	83.962	82.547
30900.28_2019	76.415	75	78.616	73.585	84.748	76.258	69.34	87.736	75	75	74.843	76.101	75.786	73.428	76.101	76.101	82.075	82.233	84.277	83.805	85.377	68.082	67.767	74.843	89.465	80.818	90.881	76.73	76.887	76.887	68.553	84.748	84.906	75.786	83.333	89.308	73.27	89.308	69.34	69.969	69.654	69.811	73.428	83.176	83.805	81.447	83.805	83.962	82.39
30900.29_2019	76.73	75.472	78.931	74.214	85.377	77.044	69.34	88.522	75.314	75.314	75.157	76.101	76.258	73.428	76.572	76.572	83.019	83.176	85.063	83.648	86.006	67.767	67.453	75.157	89.937	81.761	91.352	76.887	77.044	77.044	69.025	85.377	85.849	76.101	83.648	89.151	73.585	88.836	69.811	70.755	70.283	70.283	73.585	84.119	83.648	82.233	83.962	84.119	83.019
30900.2_2019	75.943	74.214	76.572	72.799	82.862	75.157	68.082	87.736	74.686	75	74.528	74.528	75.629	71.698	75.472	75.472	82.547	82.704	83.176	82.39	83.962	67.138	66.667	73.899	89.151	80.503	90.723	75.629	75.786	75.786	68.082	82.862	84.119	75.314	82.39	88.522	72.484	88.836	68.082	69.025	68.868	68.868	73.742	82.075	81.761	80.189	83.333	83.491	80.346
30900.30_2019	77.358	75.786	79.088	75	85.849	77.358	69.654	88.365	75.786	75.472	75.314	76.415	76.101	74.057	77.201	77.201	83.333	83.491	85.692	83.962	86.321	68.082	67.767	75	90.094	82.075	90.881	77.201	77.358	77.358	69.34	85.849	86.792	75.943	84.434	88.994	73.899	88.836	70.283	71.069	70.597	70.597	73.428	84.277	83.805	82.075	84.119	84.277	83.019
30900.31_2019	77.516	75.786	79.56	74.686	86.321	77.201	69.811	88.994	75.314	75.314	75.157	75.786	76.101	73.585	77.044	77.044	84.277	84.434	86.164	84.591	86.95	68.396	68.082	75.472	90.409	82.39	91.981	77.516	77.673	77.673	69.654	86.321	86.478	76.101	84.591	89.465	74.214	89.465	70.283	71.226	70.755	70.755	74.057	85.063	84.591	82.233	84.434	84.591	83.176
30900.32_2019	76.572	75.314	79.088	74.528	85.535	77.358	68.868	88.679	75.472	75.472	75.314	75.943	75.786	72.956	76.258	76.258	83.333	83.491	85.377	83.491	86.006	67.925	67.61	75.786	89.937	81.447	90.881	77.044	77.201	77.201	69.182	85.535	85.849	75.786	83.648	88.836	73.27	88.522	69.34	70.283	69.811	70.126	73.742	84.119	83.648	81.761	83.962	84.119	82.233
30900.33_2019	77.201	75.629	78.931	74.686	85.377	77.201	69.025	89.151	75	75	74.843	76.101	76.415	73.742	77.201	77.201	83.333	83.491	85.377	83.648	86.006	68.082	67.767	75.314	90.881	82.075	91.981	77.201	77.358	77.358	69.025	85.377	85.849	76.101	83.648	90.094	73.585	89.78	69.497	70.755	69.969	69.969	74.371	84.434	83.648	82.233	84.277	84.119	82.547
30900.34_2019	76.73	75.157	78.931	74.371	85.377	77.201	69.497	88.679	75.314	75.314	75.157	76.258	75.786	73.113	76.73	76.73	83.019	83.176	85.063	83.491	86.006	67.925	67.61	75	89.937	82.075	90.881	76.73	76.887	76.887	69.182	85.377	85.849	75.472	83.648	88.994	73.27	88.679	69.969	70.912	70.44	70.44	73.585	84.119	83.333	81.918	84.119	84.277	82.547
30900.35_2019	76.73	75.472	78.931	74.214	85.377	77.044	69.34	88.522	75.314	75.314	75.157	76.101	76.258	73.428	76.572	76.572	83.019	83.176	85.063	83.648	86.006	67.767	67.453	75.157	89.937	81.761	91.352	76.887	77.044	77.044	69.025	85.377	85.849	76.101	83.648	89.151	73.585	88.836	69.811	70.755	70.283	70.283	73.585	84.119	83.648	82.233	83.962	84.119	83.019
30900.36_2019	77.201	75.629	79.245	74.528	85.849	77.201	69.182	88.679	75.943	75.943	75.786	76.73	76.572	73.113	77.201	77.201	83.333	83.491	85.535	83.648	86.478	67.61	67.296	75.314	89.78	82.39	91.038	77.201	77.358	77.358	68.868	85.849	86.321	75.786	84.119	88.994	73.742	88.679	69.654	70.597	70.126	70.126	73.899	84.591	84.119	82.704	84.434	84.591	83.333
30900.37_2019	76.73	75.472	78.931	74.214	85.377	77.044	69.34	88.522	75.314	75.314	75.157	76.101	76.258	73.428	76.572	76.572	83.019	83.176	85.063	83.648	86.006	67.767	67.453	75.157	89.937	81.761	91.352	76.887	77.044	77.044	69.025	85.377	85.849	76.101	83.648	89.151	73.585	88.836	69.811	70.755	70.283	70.283	73.585	84.119	83.648	82.233	83.962	84.119	83.019
30900.38_2019	76.258	76.258	78.459	74.843	85.063	75.786	68.239	89.308	74.843	74.843	74.843	74.686	76.415	73.428	77.201	77.201	83.176	83.333	84.906	83.019	85.22	67.925	67.296	75	90.409	80.975	92.138	77.358	77.516	77.516	68.553	85.063	84.906	76.572	83.176	88.994	73.27	89.308	68.553	69.497	69.025	68.711	74.843	83.333	82.704	81.447	83.962	83.805	81.289
30900.39_2019	76.73	75.314	78.616	74.214	85.063	76.887	68.711	88.679	75.629	75.629	75.472	76.101	75.943	72.799	76.415	76.415	82.862	83.019	85.22	83.019	85.692	67.296	66.981	75.786	89.78	81.289	90.723	76.415	76.572	76.572	68.553	85.063	85.377	75.629	83.176	88.836	72.799	88.522	69.182	70.126	69.654	69.654	73.742	83.648	83.491	82.233	83.805	83.962	82.39
30900.3_2019	76.572	75.157	78.931	74.057	85.22	76.887	69.34	88.365	75.314	75.314	75.157	75.943	75.943	73.113	76.415	76.415	83.176	83.333	85.22	83.491	85.849	67.767	67.453	75.314	90.094	81.761	91.509	76.73	76.887	76.887	69.025	85.22	85.692	75.786	83.491	89.308	73.113	88.994	69.811	70.755	70.283	70.283	73.742	84.277	83.805	82.075	83.962	84.119	82.704
30900.40_2019	76.73	75.314	78.774	74.057	85.22	76.887	69.34	88.365	75.157	75.157	75	75.943	76.101	73.27	76.415	76.415	83.176	83.333	85.22	83.491	85.849	67.767	67.453	75.314	90.094	81.604	91.509	76.73	76.887	76.887	69.025	85.22	85.692	75.943	83.491	89.308	73.428	88.994	69.811	70.755	70.283	70.283	73.742	84.277	83.805	82.075	83.805	83.962	82.862
30900.4_2019	76.415	75.157	79.088	73.899	85.849	77.044	69.025	88.679	75.786	75.786	75.629	75.943	76.258	73.27	76.73	76.73	82.862	83.019	85.22	83.805	86.164	67.453	67.138	75.472	90.094	81.918	91.195	77.044	77.201	77.201	68.711	85.849	86.321	75.629	83.805	88.994	73.742	88.679	69.497	70.44	69.969	69.969	73.899	84.277	83.805	82.39	83.805	83.962	83.019
30900.6_2019	76.415	75.472	78.931	74.214	85.22	76.887	69.182	88.208	75.314	75.314	75.157	75.943	76.101	73.428	76.415	76.415	82.862	82.862	84.748	83.491	85.849	67.767	67.453	75.157	89.623	81.604	91.038	76.887	77.044	77.044	68.711	85.22	85.692	76.101	83.333	88.836	73.742	88.522	69.497	70.44	69.969	69.969	73.428	83.805	83.333	82.075	83.648	83.805	82.704
30900.7_2019	77.358	75.943	79.56	74.528	85.692	77.83	68.711	88.994	75.314	75.314	75.157	75.472	76.73	74.057	75.786	75.786	84.119	84.277	85.849	84.277	86.321	67.767	67.138	75.472	91.352	82.233	92.61	77.044	77.201	77.201	68.396	85.692	86.792	75.943	84.277	90.252	75	90.252	68.868	69.969	69.34	69.025	74.528	83.962	83.491	81.761	83.805	83.805	82.39
30900.9_2019	76.415	74.686	78.459	73.899	84.748	76.73	69.497	88.208	75.314	75.314	75.157	75.786	75.786	72.956	76.101	76.101	82.862	83.019	84.591	83.176	85.377	67.767	67.453	75.629	89.465	81.132	91.195	76.101	76.258	76.258	69.025	84.748	85.063	75.786	82.862	88.994	72.484	88.679	69.969	70.912	70.44	70.44	73.585	83.648	83.333	81.761	83.491	83.648	82.233
32031.5_2019	75.629	72.642	75.786	74.057	88.208	74.528	67.925	84.591	74.057	74.528	74.371	74.371	75.943	73.428	75.157	75.157	85.063	85.22	87.107	86.321	86.006	66.824	66.824	74.057	83.962	81.289	84.591	74.843	75.314	75	68.082	88.208	88.05	74.057	85.849	81.447	74.057	81.918	67.925	69.34	68.553	69.182	75.943	84.277	84.277	83.333	84.591	84.434	83.333
32031.6_2019	75.629	73.113	76.101	73.899	87.893	74.843	67.767	84.591	74.686	74.843	74.686	74.528	76.73	73.27	75.629	75.629	84.591	84.748	87.107	86.006	85.377	66.509	66.509	74.371	84.119	81.289	84.748	74.843	75.314	75	67.767	87.893	87.579	74.214	85.692	81.447	73.899	81.918	67.767	69.182	68.396	69.025	75.629	84.119	84.119	82.862	84.591	84.434	83.176
33853.19_2019	74.371	76.258	77.83	74.686	79.874	75.943	68.239	79.403	76.73	77.358	76.887	76.572	76.572	76.101	78.302	78.302	78.459	78.459	80.818	78.774	81.132	66.038	65.881	74.686	80.031	85.535	79.56	76.73	76.887	76.887	66.667	79.874	80.818	75.943	78.931	79.245	74.686	79.56	68.082	68.868	68.553	68.239	76.101	78.616	79.56	77.83	78.931	78.459	78.145
33853.22_2019	73.742	75.786	77.201	75.629	79.56	75.314	69.182	77.044	76.101	76.572	76.101	77.044	76.887	77.358	77.673	77.673	76.73	76.73	79.245	78.145	79.403	65.881	66.038	75.314	78.616	86.006	78.302	75.472	75.943	75.629	66.824	79.56	78.931	75.472	79.088	77.987	74.843	77.516	68.711	69.969	69.497	69.025	76.258	78.145	78.616	77.044	78.931	78.774	77.83
33853.52_2019	72.956	73.742	75.629	75	77.201	74.057	68.396	77.83	74.843	74.843	75.157	76.258	74.528	73.899	75.472	75.472	77.83	77.83	79.245	78.145	78.459	67.296	67.61	72.17	77.516	84.119	76.572	74.843	75.314	75	68.553	77.201	78.459	74.214	78.302	75.943	73.113	75.314	67.767	68.082	68.082	68.082	71.855	77.044	77.673	75.943	77.044	76.887	76.73
33853.53_2019	73.899	73.899	75.943	75.472	78.145	76.258	66.352	77.673	75.157	75.472	75.472	75.786	74.843	73.899	75.157	75.157	77.516	77.516	78.931	78.459	77.83	67.138	67.138	74.214	77.987	87.264	79.245	74.214	74.686	74.371	67.61	78.145	78.302	73.113	77.516	78.302	72.956	77.987	65.723	66.981	66.352	66.667	72.799	77.673	77.987	77.201	77.516	77.044	76.572
33853.54_2019	72.642	73.899	75.314	74.214	77.516	74.528	67.767	77.201	74.214	74.528	74.843	75.314	74.214	73.742	75	75	77.201	77.201	78.616	77.987	77.673	66.981	66.981	72.956	77.358	84.434	77.201	74.528	75	74.686	68.082	77.516	77.673	73.742	77.673	75.786	73.899	75.157	66.824	67.61	67.296	67.296	71.541	76.258	77.201	74.843	76.258	75.786	75
33853.55_2019	73.113	74.057	75.943	76.258	78.302	76.258	66.824	77.358	75.943	76.258	75.629	76.887	75.314	74.371	75.157	75.157	76.73	76.73	79.088	78.616	78.302	67.453	67.453	74.057	78.302	87.421	79.56	74.057	74.528	74.214	67.925	78.302	78.459	74.214	77.987	78.616	72.799	78.302	66.038	67.296	66.667	66.981	73.27	77.83	78.145	77.044	77.044	76.572	76.73
33853.56_2019	75	74.371	75.786	75	78.931	76.258	68.711	78.931	77.201	77.516	76.887	75.943	77.044	73.899	75.943	75.943	77.516	77.358	80.031	78.145	79.403	66.509	66.352	75.943	81.132	86.321	79.717	74.686	74.843	74.528	67.767	78.931	80.031	74.686	79.403	78.931	75	78.931	68.711	70.126	69.34	69.182	74.528	78.616	79.403	77.044	79.717	79.56	77.83
33853.57_2019	75.157	75.157	77.201	74.528	79.717	77.201	67.767	79.717	75.629	75.943	75.629	75.472	75.786	75.472	77.044	77.044	77.516	77.358	80.031	78.616	79.874	66.667	66.667	73.899	78.931	85.22	79.403	76.572	76.73	76.415	68.553	79.717	79.717	74.843	78.616	78.302	75.943	77.987	68.239	69.025	68.396	68.868	73.742	77.044	77.044	78.145	77.673	77.201	77.044
33853.58_2019	73.899	75.314	76.73	75.472	79.403	75.943	67.453	78.145	76.258	76.887	76.887	76.887	76.572	75.472	76.415	76.415	77.358	77.358	79.088	77.516	78.774	66.667	67.138	74.528	79.245	85.22	79.403	75	75.472	75.157	67.925	79.403	78.459	74.843	77.83	79.56	74.057	79.874	67.453	68.082	67.296	67.296	74.371	77.358	78.616	76.101	78.459	77.987	77.044
33853.60_2019	75.157	74.371	77.201	73.742	79.874	76.887	67.296	79.403	75.157	75.472	75.157	75.472	75.786	75.314	76.73	76.73	77.358	77.201	79.245	78.302	80.031	66.195	66.195	74.214	78.931	84.591	78.774	76.258	76.415	76.101	68.082	79.874	79.403	74.371	78.931	77.358	75.629	77.358	67.925	68.711	67.925	68.553	73.428	76.415	76.73	78.459	77.358	76.887	76.73
33853.61_2019	74.528	75.629	78.145	76.73	79.403	76.101	67.138	78.302	76.887	77.201	76.887	78.145	77.201	76.415	77.358	77.358	77.201	77.201	79.245	77.516	78.145	66.195	66.195	75.629	79.874	86.792	78.931	76.101	76.572	76.258	67.296	79.403	78.145	75.157	78.616	78.774	75.629	78.616	67.138	67.767	67.296	67.138	74.214	78.145	78.145	77.673	76.73	76.572	77.83
33853.62_2019	73.899	75.157	77.673	76.415	78.931	75.943	67.453	77.358	76.887	77.201	76.887	77.83	76.572	75.786	76.572	76.572	77.044	77.044	78.774	77.044	77.673	66.352	66.352	75.157	79.245	86.792	78.302	75.472	75.943	75.629	67.453	78.931	77.673	74.843	78.459	78.302	74.843	78.145	67.453	67.767	67.61	67.453	73.585	77.83	77.673	76.887	76.73	76.887	77.358
33853.63_2019	75.472	75.157	77.358	73.899	80.189	77.516	67.138	79.245	75.472	75.786	75.472	75.786	75.629	75.314	77.201	77.201	77.83	77.673	79.874	78.616	80.189	66.038	66.038	74.371	79.717	86.321	79.245	76.415	76.572	76.258	68.239	80.189	79.56	75	79.874	77.987	75.629	77.987	67.767	68.239	67.767	68.082	73.899	76.415	77.516	78.616	77.673	77.516	77.044
33853.64_2019	75.157	74.214	77.044	73.585	79.874	76.73	67.296	79.403	75	75.314	75	75.314	75.629	75.314	76.572	76.572	77.358	77.201	79.245	78.302	80.031	66.195	66.195	74.057	78.931	84.591	78.774	76.101	76.258	75.943	68.082	79.874	79.403	74.214	78.931	77.358	75.472	77.358	67.925	68.711	67.925	68.553	73.428	76.415	76.73	78.459	77.358	76.887	76.73
33853.67_2019	72.799	73.899	75.157	76.73	78.774	75	67.767	79.56	74.843	75.157	75	75.314	76.101	74.214	75.943	75.943	78.302	78.145	79.088	78.616	77.987	69.025	68.396	75	78.302	85.377	77.83	75.314	75.786	75.472	69.182	78.774	79.245	75.314	77.673	78.459	74.371	78.145	67.767	69.497	68.553	69.34	74.843	78.774	78.774	77.044	79.088	78.931	77.987
33853.68_2019	74.214	74.057	76.572	75.314	78.302	75.629	69.025	77.987	75.472	75.314	75.629	74.843	74.843	73.742	76.73	76.73	78.931	78.931	80.818	78.931	79.403	68.239	68.239	73.742	77.83	85.377	77.516	76.258	76.415	76.101	68.868	78.302	79.717	73.428	79.088	78.459	73.113	77.516	68.239	69.025	68.711	68.396	72.642	78.302	78.145	77.201	78.145	77.673	77.516
33853.70_2019	73.27	74.528	76.101	74.843	78.774	75.943	68.711	78.931	75.629	75.472	75.786	75.157	75.472	73.742	76.415	76.415	78.459	78.459	80.818	78.616	80.031	67.61	67.296	73.899	79.403	85.063	78.302	75.472	75.943	75.629	68.553	78.774	80.66	74.371	79.874	77.673	74.371	77.044	68.239	68.711	68.553	68.082	73.428	78.459	78.774	77.673	78.302	77.83	77.516
33853.72_2019	74.214	74.686	77.044	75.786	78.616	75.786	67.296	78.145	77.516	77.83	77.516	77.044	78.302	75.629	77.044	77.044	76.258	76.258	78.459	76.887	78.459	66.038	66.352	76.258	80.975	85.535	80.031	77.201	77.673	77.358	66.981	78.616	78.145	76.415	79.245	79.088	73.428	79.088	66.824	68.082	67.61	67.767	73.742	76.73	77.987	77.044	78.145	77.987	77.358
33853.73_2019	73.27	74.371	76.572	74.686	78.616	75.629	66.667	78.145	75.472	75.786	75.472	76.258	77.358	74.843	77.044	77.044	76.258	76.258	78.145	76.101	78.302	66.195	66.352	76.572	80.975	84.434	80.189	76.572	77.044	76.73	66.981	78.616	77.673	75.157	79.245	79.717	73.899	79.717	66.824	67.767	66.981	67.767	73.899	76.887	78.459	76.572	77.673	77.201	77.358
33853.74_2019	73.742	74.371	76.258	75.157	78.302	75.943	67.138	78.302	76.73	76.101	76.101	75.943	77.516	74.214	75.943	75.943	76.101	76.101	78.616	76.101	78.616	66.195	66.352	75.629	81.132	83.648	80.031	76.101	76.572	76.258	66.667	78.302	78.459	74.528	79.403	79.088	72.799	79.088	66.824	68.082	67.296	67.767	73.113	77.516	78.774	76.415	78.774	78.302	77.358
33853.78_2019	73.585	75.157	77.201	75.472	78.931	76.101	67.925	78.774	76.887	77.201	76.887	76.415	78.302	76.101	77.987	77.987	76.572	76.572	79.56	77.358	79.56	66.509	66.667	76.73	81.761	85.377	80.66	76.258	76.73	76.415	67.138	78.931	78.302	76.572	79.717	80.346	73.899	80.031	67.453	68.711	68.239	68.396	73.899	77.516	78.774	77.516	78.459	78.302	77.358
33853.80_2019	74.686	75.943	77.201	75.472	80.818	73.742	68.239	79.245	77.201	77.516	76.887	77.201	77.673	75.943	76.572	76.572	79.245	79.088	80.189	78.931	79.56	66.667	66.352	76.887	81.132	87.736	80.975	75.157	75.629	75.314	68.082	80.818	80.503	76.101	80.503	80.031	74.843	80.189	68.553	69.34	68.711	68.553	75.314	77.83	78.459	78.302	79.403	78.931	77.987
33853.82_2019	74.214	75.786	77.201	74.371	77.673	78.302	67.296	79.245	77.83	78.145	77.673	77.044	77.987	76.415	76.572	76.572	75.786	75.786	79.874	77.044	77.358	67.138	66.195	75.629	80.346	86.792	80.031	75.943	76.415	76.101	67.453	77.673	78.145	75.472	77.987	78.616	72.956	78.774	67.296	68.082	67.767	67.61	73.899	76.572	78.302	75.943	77.987	77.83	76.887
33853.85_2019	73.899	74.843	77.516	75.943	79.403	75.786	66.509	78.616	76.415	76.415	76.101	76.887	77.83	75.629	77.201	77.201	76.258	76.258	78.616	77.358	79.403	66.352	66.352	76.73	81.447	85.063	80.189	76.73	77.201	76.887	66.824	79.403	78.616	75.629	80.189	79.56	74.057	79.56	66.038	67.138	66.667	66.824	74.057	77.044	78.616	77.044	77.83	77.358	77.516
33853.86_2019	74.686	74.214	77.201	74.528	78.931	76.258	66.509	78.931	76.101	76.415	76.101	76.101	77.044	75.943	77.516	77.516	76.101	76.101	79.56	77.673	79.403	67.453	67.61	76.73	81.132	84.748	80.66	76.887	77.201	76.887	67.925	78.931	78.145	75.157	79.717	79.403	73.428	79.717	66.038	67.453	66.981	66.981	73.899	76.887	78.931	77.358	78.774	78.302	77.516
33853.87_2019	74.057	74.371	77.201	75.786	78.616	76.101	67.767	78.774	77.044	77.358	77.044	76.73	77.83	76.101	77.673	77.673	76.101	76.101	78.931	77.201	78.774	66.667	66.352	77.201	81.132	84.748	80.189	76.887	77.358	77.044	66.981	78.616	77.987	75	79.56	79.403	74.371	79.874	67.453	68.553	68.082	68.082	74.371	76.887	78.616	76.572	77.673	77.516	77.83
33853.89_2019	73.742	76.415	77.044	74.371	80.031	76.73	67.767	79.245	77.987	78.302	77.987	77.201	78.774	75.472	77.987	77.987	76.415	76.415	79.717	78.145	79.874	66.981	66.981	76.572	80.66	84.748	80.503	75.786	75.943	75.629	67.453	80.031	79.088	76.572	78.616	79.403	75	79.088	67.138	68.553	67.925	67.925	75.157	76.258	77.987	77.83	78.774	78.302	76.415
33853.90_2019	74.843	75.472	76.258	75.786	80.975	73.899	67.767	79.245	76.887	77.201	76.572	77.044	77.83	75.629	76.258	76.258	78.774	78.616	80.346	79.088	79.245	66.667	66.667	76.73	81.289	87.579	81.132	74.528	75	74.686	68.396	80.975	80.346	76.101	79.874	80.031	75	80.189	68.082	68.868	68.239	68.082	75.314	77.673	78.145	77.83	79.403	78.931	77.673
33853.93_2019	74.528	75.629	77.358	76.101	80.031	74.843	68.396	77.673	77.516	77.516	77.201	77.673	77.987	77.044	77.987	77.987	77.201	77.044	78.774	78.459	77.83	68.711	68.396	75.629	79.245	87.893	79.088	75.786	76.258	75.943	69.025	80.031	78.302	74.686	79.088	78.616	75	78.459	68.239	69.182	68.868	68.711	74.843	77.358	78.774	76.887	77.673	77.83	78.145
[truncated: 238 more columns]

## Sheet: Amino acid
Table S2b: Amino acid identity matrix
	AF322109_1GA_1C	AF479638_P1OLV	AY101611_85/34_USA	AY445885	AY900630_GANSU	EU010123_A1	EU293537_ROCCAVERANO	FJ195346_Ov496	FR693813	FR694692	FR694693	FR694695	FR694696	33853.51_2019	FR694909	FR694910	FR694915	FR694916	FR694917	FR694918	FR694919	FR694920	FR694921	FR695064	FR695719	FR828811	FR828814	GQ255434	GQ255435	GQ255436	GQ381130_SEUI_E2	GU120138_Shanxi	HM210570_FESC-752	HQ848062_is697	It004g04	It007.5s03	It008g03	It014s03	It025g02	It026g02	It027g02	It029g02	It030g03	It035s05	It037s05	It041.9g05	It043g05	It045g05	It047.9g05
AF322109_1GA_1C		74.762	76.19	76.19	80.095	77.619	67.943	80.569	75.714	75.714	75.714	76.19	74.762	74.762	73.81	73.81	79.621	79.621	78.199	79.147	80.095	66.029	66.986	73.81	79.621	80.569	81.043	74.762	75.238	75.238	64.762	80.095	79.621	74.762	80	80.952	73.81	80	66.19	66.667	66.667	65.714	73.333	81.429	79.048	79.048	79.524	78.571	78.095
AF479638_P1OLV	74.762		91.429	88.571	81.132	89.524	71.429	83.962	90	90.476	90.476	90.952	89.048	88.095	88.571	88.571	78.774	78.774	80.189	80.66	84.434	70.952	71.905	86.667	83.019	83.019	81.604	90.476	90.952	90.476	71.905	81.132	83.019	92.381	81.905	82.857	85.238	83.333	70.952	70.952	70.952	70.476	84.286	80.952	81.429	80.476	80	79.524	80
AY101611_85/34_USA	76.19	91.429		92.857	82.075	93.81	71.429	83.962	93.81	93.333	93.333	94.762	92.857	91.429	92.857	92.857	80.189	80.189	83.019	81.604	84.434	70	70.952	91.429	83.491	83.491	83.019	98.095	98.571	98.095	71.905	82.075	83.019	94.762	83.81	85.238	88.095	85.238	71.905	72.381	72.381	71.429	86.667	83.333	82.857	81.905	81.429	80.952	82.381
AY445885	76.19	88.571	92.857		81.604	90	70.476	82.075	90.952	90.952	90.952	91.905	90	89.524	90	90	79.245	79.245	79.717	79.717	82.075	68.571	69.048	90	81.132	83.019	81.604	91.905	92.381	91.905	69.524	81.604	81.132	91.429	81.905	82.857	88.095	82.857	70.476	70.952	70.952	70	84.762	80.476	80.952	81.905	79.524	79.048	80.476
AY900630_GANSU	80.095	81.132	82.075	81.604		82.075	69.668	90.995	81.604	81.604	81.604	81.604	81.132	79.717	79.717	79.717	87.204	86.73	88.626	87.204	90.995	68.246	69.194	79.717	89.1	87.204	89.573	80.66	81.132	81.132	68.868	100	91.469	82.075	86.792	88.679	80.189	88.679	69.34	69.34	69.34	68.868	78.302	85.377	84.434	86.321	83.019	83.019	83.491
EU010123_A1	77.619	89.524	93.81	90	82.075		70.952	84.906	90.476	90.476	90.476	91.429	89.524	89.048	89.524	89.524	81.132	81.132	81.604	82.547	84.434	69.524	70.476	88.571	82.547	83.962	84.434	92.381	92.857	92.381	71.429	82.075	83.962	91.429	84.286	85.238	87.143	85.238	71.429	71.905	71.905	70.952	87.143	84.286	84.762	82.857	81.905	81.429	83.333
EU293537_ROCCAVERANO	67.943	71.429	71.429	70.476	69.668	70.952		70.142	71.905	71.429	71.429	71.429	70.952	71.905	70.476	70.476	70.616	70.616	68.72	69.668	69.668	91.346	92.788	70	69.668	69.668	69.194	71.429	71.905	71.905	90.476	69.668	69.668	71.905	70	70	69.524	70.476	92.857	95.714	96.19	94.762	70	67.619	69.048	70.952	70	70	70
FJ195346_Ov496	80.569	83.962	83.962	82.075	90.995	84.906	70.142		83.962	83.962	83.962	84.906	83.962	82.075	83.019	83.019	90.047	90.521	91.469	89.1	92.891	70.142	71.09	81.604	96.682	89.1	96.682	82.547	83.019	82.547	71.226	90.995	95.261	84.434	88.208	93.396	80.189	92.925	70.283	70.755	70.755	69.811	80.66	89.623	88.208	87.264	86.792	86.792	86.792
FR693813	75.714	90	93.81	90.952	81.604	90.476	71.905	83.962		99.048	99.048	98.095	97.143	93.81	95.714	95.714	80.66	80.66	80.66	80.66	83.962	70.476	71.429	92.857	83.962	83.491	82.547	92.857	93.333	92.857	71.429	81.604	83.019	93.81	81.429	83.333	90	83.81	70.952	72.381	72.381	71.429	88.571	80.476	81.905	80	82.381	81.905	80
FR694692	75.714	90.476	93.333	90.952	81.604	90.476	71.429	83.962	99.048		100	97.143	96.19	93.81	94.762	94.762	80.66	80.66	80.66	80.66	83.962	70	70.952	92.381	83.491	83.491	82.547	92.381	92.857	92.381	70.952	81.604	83.019	93.81	80.952	83.333	90.476	83.81	70.476	71.905	71.905	70.952	88.571	81.429	82.857	80	83.333	82.857	80.952
FR694693	75.714	90.476	93.333	90.952	81.604	90.476	71.429	83.962	99.048	100		97.143	96.19	93.81	94.762	94.762	80.66	80.66	80.66	80.66	83.962	70	70.952	92.381	83.491	83.491	82.547	92.381	92.857	92.381	70.952	81.604	83.019	93.81	80.952	83.333	90.476	83.81	70.476	71.905	71.905	70.952	88.571	81.429	82.857	80	83.333	82.857	80.952
FR694695	76.19	90.952	94.762	91.905	81.604	91.429	71.429	84.906	98.095	97.143	97.143		97.143	92.857	96.667	96.667	80.189	80.189	81.604	81.604	83.962	70	70.952	93.81	84.906	84.906	83.491	93.81	94.286	93.81	70.952	81.604	83.962	93.81	82.857	84.286	88.571	84.762	71.429	71.905	71.905	70.952	87.619	81.905	82.857	80.952	81.905	81.429	80.952
FR694696	74.762	89.048	92.857	90	81.132	89.524	70.952	83.962	97.143	96.19	96.19	97.143		91.905	94.762	94.762	79.717	79.717	80.66	80.66	83.019	69.524	70.476	91.905	83.962	83.491	82.547	91.905	92.381	91.905	70.476	81.132	83.019	92.857	81.429	83.333	87.619	83.81	70.952	71.429	71.429	70.476	87.143	80.952	81.905	80	81.429	80.952	80
33853.51_2019	74.762	88.095	91.429	89.524	79.717	89.048	71.905	82.075	93.81	93.81	93.81	92.857	91.905		91.905	91.905	79.245	79.245	79.717	80.66	81.604	70.952	71.905	90.476	81.132	81.604	81.132	90.476	90.952	90.476	72.381	79.717	80.66	92.857	80	82.857	88.095	82.381	72.381	72.857	72.857	72.857	87.143	79.524	80.952	80.476	80.476	80	79.524
FR694909	73.81	88.571	92.857	90	79.717	89.524	70.476	83.019	95.714	94.762	94.762	96.667	94.762	91.905		100	78.774	78.774	79.717	80.66	81.604	69.048	70	91.429	82.547	82.075	81.132	91.905	92.381	91.905	70	79.717	82.075	92.857	82.381	82.857	87.619	83.333	70.476	70.952	70.952	70	87.619	80.952	82.381	80.476	80.952	80.476	79.524
FR694910	73.81	88.571	92.857	90	79.717	89.524	70.476	83.019	95.714	94.762	94.762	96.667	94.762	91.905	100		78.774	78.774	79.717	80.66	81.604	69.048	70	91.429	82.547	82.075	81.132	91.905	92.381	91.905	70	79.717	82.075	92.857	82.381	82.857	87.619	83.333	70.476	70.952	70.952	70	87.619	80.952	82.381	80.476	80.952	80.476	79.524
FR694915	79.621	78.774	80.189	79.245	87.204	81.132	70.616	90.047	80.66	80.66	80.66	80.189	79.717	79.245	78.774	78.774		99.526	86.73	86.256	89.573	68.72	69.668	79.245	87.678	85.782	89.573	79.245	79.245	78.774	69.811	87.204	88.626	80.189	85.849	87.264	80.189	86.321	69.34	70.755	70.755	69.811	79.717	84.434	84.434	84.906	88.208	87.264	85.377
FR694916	79.621	78.774	80.189	79.245	86.73	81.132	70.616	90.521	80.66	80.66	80.66	80.189	79.717	79.245	78.774	78.774	99.526		87.204	85.782	89.1	68.72	69.668	79.245	88.152	85.782	90.047	79.245	79.245	78.774	70.283	86.73	88.152	80.189	86.321	87.736	80.189	86.792	69.811	71.226	71.226	70.283	79.717	84.906	84.906	84.434	88.208	87.264	85.849
FR694917	78.199	80.189	83.019	79.717	88.626	81.604	68.72	91.469	80.66	80.66	80.66	81.604	80.66	79.717	79.717	79.717	86.73	87.204		89.573	90.047	68.72	69.668	79.245	90.995	86.73	90.995	82.075	82.547	82.075	69.811	88.626	91.943	82.075	86.321	89.623	77.83	88.208	68.868	68.868	68.868	68.396	76.887	86.321	85.377	84.434	83.962	83.962	83.962
FR694918	79.147	80.66	81.604	79.717	87.204	82.547	69.668	89.1	80.66	80.66	80.66	81.604	80.66	80.66	80.66	80.66	86.256	85.782	89.573		89.1	67.773	68.72	78.774	87.678	86.256	88.152	80.189	80.66	80.189	67.925	87.204	90.047	81.604	88.208	86.792	78.774	86.321	67.925	68.868	68.868	68.396	80.189	85.377	85.377	84.906	83.019	82.075	83.491
FR694919	80.095	84.434	84.434	82.075	90.995	84.434	69.668	92.891	83.962	83.962	83.962	83.962	83.019	81.604	81.604	81.604	89.573	89.1	90.047	89.1		69.668	70.616	80.189	90.047	86.73	90.521	82.547	83.019	82.547	70.283	90.995	92.417	84.434	87.264	89.623	81.132	90.094	69.34	69.34	69.34	68.868	79.245	86.792	84.906	85.377	84.906	84.906	83.962
FR694920	66.029	70.952	70	68.571	68.246	69.524	91.346	70.142	70.476	70	70	70	69.524	70.952	69.048	69.048	68.72	68.72	68.72	67.773	69.668		98.077	69.048	69.194	68.246	68.246	70	70.476	70.476	93.81	68.246	68.72	70.952	68.095	69.524	66.667	70.476	86.667	88.095	88.571	87.619	68.571	66.667	67.143	68.095	67.619	67.619	66.19
FR694921	66.986	71.905	70.952	69.048	69.194	70.476	92.788	71.09	71.429	70.952	70.952	70.952	70.476	71.905	70	70	69.668	69.668	69.668	68.72	70.616	98.077		70	70.142	69.194	69.194	70.952	71.429	71.429	95.238	69.194	69.668	71.905	69.048	70.476	67.619	71.429	88.095	89.524	90	89.048	69.524	67.619	68.095	69.048	68.571	68.571	67.143
FR695064	73.81	86.667	91.429	90	79.717	88.571	70	81.604	92.857	92.381	92.381	93.81	91.905	90.476	91.429	91.429	79.245	79.245	79.245	78.774	80.189	69.048	70		81.604	81.604	80.66	90.476	90.952	90.476	70.476	79.717	80.189	91.429	79.524	81.429	87.143	81.429	70.952	71.429	71.429	70.476	86.19	78.571	79.524	79.524	80	79.524	79.048
FR695719	79.621	83.019	83.491	81.132	89.1	82.547	69.668	96.682	83.962	83.491	83.491	84.906	83.962	81.132	82.547	82.547	87.678	88.152	90.995	87.678	90.047	69.194	70.142	81.604		89.1	95.261	82.075	82.547	82.075	70.283	89.1	94.313	83.019	86.792	91.981	79.245	91.509	69.811	70.283	70.283	69.34	79.245	88.679	86.792	85.377	86.792	86.792	84.906
FR828811	80.569	83.019	83.491	83.019	87.204	83.962	69.668	89.1	83.491	83.491	83.491	84.906	83.491	81.604	82.075	82.075	85.782	85.782	86.73	86.256	86.73	68.246	69.194	81.604	89.1		90.521	83.019	83.019	82.547	68.868	87.204	88.626	83.019	85.849	86.321	79.245	85.849	69.34	69.811	69.811	68.868	80.66	84.434	84.434	83.019	85.849	85.377	83.491
FR828814	81.043	81.604	83.019	81.604	89.573	84.434	69.194	96.682	82.547	82.547	82.547	83.491	82.547	81.132	81.132	81.132	89.573	90.047	90.995	88.152	90.521	68.246	69.194	80.66	95.261	90.521		81.604	82.075	81.604	69.34	89.573	92.417	82.075	88.208	92.925	79.717	91.509	69.34	69.811	69.811	68.868	80.189	88.679	88.679	87.264	85.849	85.849	86.321
GQ255434	74.762	90.476	98.095	91.905	80.66	92.381	71.429	82.547	92.857	92.381	92.381	93.81	91.905	90.476	91.905	91.905	79.245	79.245	82.075	80.189	82.547	70	70.952	90.476	82.075	83.019	81.604		99.524	99.048	71.905	80.66	81.604	94.286	82.381	83.81	87.143	83.81	71.905	72.381	72.381	71.429	85.714	81.905	81.429	80.476	80.952	80.476	80.952
GQ255435	75.238	90.952	98.571	92.381	81.132	92.857	71.905	83.019	93.333	92.857	92.857	94.286	92.381	90.952	92.381	92.381	79.245	79.245	82.547	80.66	83.019	70.476	71.429	90.952	82.547	83.019	82.075	99.524		99.524	72.381	81.132	82.075	94.762	82.857	84.286	87.619	84.286	72.381	72.857	72.857	71.905	86.19	82.381	81.905	80.952	80.952	80.476	81.429
GQ255436	75.238	90.476	98.095	91.905	81.132	92.381	71.905	82.547	92.857	92.381	92.381	93.81	91.905	90.476	91.905	91.905	78.774	78.774	82.075	80.189	82.547	70.476	71.429	90.476	82.075	82.547	81.604	99.048	99.524		72.381	81.132	81.604	94.286	82.381	83.81	87.143	83.81	72.381	72.857	72.857	71.905	85.714	81.905	81.429	80.476	80.476	80	80.952
GQ381130_SEUI_E2	64.762	71.905	71.905	69.524	68.868	71.429	90.476	71.226	71.429	70.952	70.952	70.952	70.476	72.381	70	70	69.811	70.283	69.811	67.925	70.283	93.81	95.238	70.476	70.283	68.868	69.34	71.905	72.381	72.381		68.868	69.34	72.381	70	72.381	67.619	73.333	90.952	92.381	92.857	91.905	69.524	69.048	69.048	70.476	69.524	69.524	69.048
GU120138_Shanxi	80.095	81.132	82.075	81.604	100	82.075	69.668	90.995	81.604	81.604	81.604	81.604	81.132	79.717	79.717	79.717	87.204	86.73	88.626	87.204	90.995	68.246	69.194	79.717	89.1	87.204	89.573	80.66	81.132	81.132	68.868		91.469	82.075	86.792	88.679	80.189	88.679	69.34	69.34	69.34	68.868	78.302	85.377	84.434	86.321	83.019	83.019	83.491
HM210570_FESC-752	79.621	83.019	83.019	81.132	91.469	83.962	69.668	95.261	83.019	83.019	83.019	83.962	83.019	80.66	82.075	82.075	88.626	88.152	91.943	90.047	92.417	68.72	69.668	80.189	94.313	88.626	92.417	81.604	82.075	81.604	69.34	91.469		83.491	88.679	89.623	80.189	90.094	68.396	69.811	69.811	68.868	79.245	88.679	87.264	86.321	85.849	85.849	86.792
HQ848062_is697	74.762	92.381	94.762	91.429	82.075	91.429	71.905	84.434	93.81	93.81	93.81	93.81	92.857	92.857	92.857	92.857	80.189	80.189	82.075	81.604	84.434	70.952	71.905	91.429	83.019	83.019	82.075	94.286	94.762	94.286	72.381	82.075	83.491		82.857	84.762	90.476	85.238	72.857	72.857	72.857	72.381	88.095	81.429	82.381	81.905	81.905	81.429	80.952
It004g04	80	81.905	83.81	81.905	86.792	84.286	70	88.208	81.429	80.952	80.952	82.857	81.429	80	82.381	82.381	85.849	86.321	86.321	88.208	87.264	68.095	69.048	79.524	86.792	85.849	88.208	82.381	82.857	82.381	70	86.792	88.679	82.857		90.476	80	90	70	70.952	70.952	70.476	80.476	89.524	90	88.095	87.143	86.19	88.095
It007.5s03	80.952	82.857	85.238	82.857	88.679	85.238	70	93.396	83.333	83.333	83.333	84.286	83.333	82.857	82.857	82.857	87.264	87.736	89.623	86.792	89.623	69.524	70.476	81.429	91.981	86.321	92.925	83.81	84.286	83.81	72.381	88.679	89.623	84.762	90.476		81.429	97.619	71.429	71.429	71.429	70.952	80.476	91.905	91.429	89.524	89.524	89.524	89.524
It008g03	73.81	85.238	88.095	88.095	80.189	87.143	69.524	80.189	90	90.476	90.476	88.571	87.619	88.095	87.619	87.619	80.189	80.189	77.83	78.774	81.132	66.667	67.619	87.143	79.245	79.245	79.717	87.143	87.619	87.143	67.619	80.189	80.189	90.476	80	81.429		81.905	68.571	69.524	69.524	70	89.524	79.524	81.905	80.476	79.524	79.048	80.476
It014s03	80	83.333	85.238	82.857	88.679	85.238	70.476	92.925	83.81	83.81	83.81	84.762	83.81	82.381	83.333	83.333	86.321	86.792	88.208	86.321	90.094	70.476	71.429	81.429	91.509	85.849	91.509	83.81	84.286	83.81	73.333	88.679	90.094	85.238	90	97.619	81.905		71.429	71.905	71.905	71.905	81.429	90.476	90.476	89.048	89.048	89.048	88.571
It025g02	66.19	70.952	71.905	70.476	69.34	71.429	92.857	70.283	70.952	70.476	70.476	71.429	70.952	72.381	70.476	70.476	69.34	69.811	68.868	67.925	69.34	86.667	88.095	70.952	69.811	69.34	69.34	71.905	72.381	72.381	90.952	69.34	68.396	72.857	70	71.429	68.571	71.429		96.667	96.19	96.19	70	69.048	70.476	72.381	70	70	70.952
It026g02	66.667	70.952	72.381	70.952	69.34	71.905	95.714	70.755	72.381	71.905	71.905	71.905	71.429	72.857	70.952	70.952	70.755	71.226	68.868	68.868	69.34	88.095	89.524	71.429	70.283	69.811	69.811	72.381	72.857	72.857	92.381	69.34	69.811	72.857	70.952	71.429	69.524	71.905	96.667		99.524	98.571	70.952	69.048	70	72.381	71.429	71.429	71.905
It027g02	66.667	70.952	72.381	70.952	69.34	71.905	96.19	70.755	72.381	71.905	71.905	71.905	71.429	72.857	70.952	70.952	70.755	71.226	68.868	68.868	69.34	88.571	90	71.429	70.283	69.811	69.811	72.381	72.857	72.857	92.857	69.34	69.811	72.857	70.952	71.429	69.524	71.905	96.19	99.524		98.095	70.952	69.048	70	72.381	71.429	71.429	71.905
It029g02	65.714	70.476	71.429	70	68.868	70.952	94.762	69.811	71.429	70.952	70.952	70.952	70.476	72.857	70	70	69.811	70.283	68.396	68.396	68.868	87.619	89.048	70.476	69.34	68.868	68.868	71.429	71.905	71.905	91.905	68.868	68.868	72.381	70.476	70.952	70	71.905	96.19	98.571	98.095		70.952	68.095	69.524	71.905	70.476	70.476	70.952
It030g03	73.333	84.286	86.667	84.762	78.302	87.143	70	80.66	88.571	88.571	88.571	87.619	87.143	87.143	87.619	87.619	79.717	79.717	76.887	80.189	79.245	68.571	69.524	86.19	79.245	80.66	80.189	85.714	86.19	85.714	69.524	78.302	79.245	88.095	80.476	80.476	89.524	81.429	70	70.952	70.952	70.952		80.952	81.429	80.476	79.524	79.048	79.524
It035s05	81.429	80.952	83.333	80.476	85.377	84.286	67.619	89.623	80.476	81.429	81.429	81.905	80.952	79.524	80.952	80.952	84.434	84.906	86.321	85.377	86.792	66.667	67.619	78.571	88.679	84.434	88.679	81.905	82.381	81.905	69.048	85.377	88.679	81.429	89.524	91.905	79.524	90.476	69.048	69.048	69.048	68.095	80.952		91.429	86.19	87.143	87.143	89.524
It037s05	79.048	81.429	82.857	80.952	84.434	84.762	69.048	88.208	81.905	82.857	82.857	82.857	81.905	80.952	82.381	82.381	84.434	84.906	85.377	85.377	84.906	67.143	68.095	79.524	86.792	84.434	88.679	81.429	81.905	81.429	69.048	84.434	87.264	82.381	90	91.429	81.905	90.476	70.476	70	70	69.524	81.429	91.429		90.952	87.619	86.667	95.238
It041.9g05	79.048	80.476	81.905	81.905	86.321	82.857	70.952	87.264	80	80	80	80.952	80	80.476	80.476	80.476	84.906	84.434	84.434	84.906	85.377	68.095	69.048	79.524	85.377	83.019	87.264	80.476	80.952	80.476	70.476	86.321	86.321	81.905	88.095	89.524	80.476	89.048	72.381	72.381	72.381	71.905	80.476	86.19	90.952		84.286	83.333	89.048
It043g05	79.524	80	81.429	79.524	83.019	81.905	70	86.792	82.381	83.333	83.333	81.905	81.429	80.476	80.952	80.952	88.208	88.208	83.962	83.019	84.906	67.619	68.571	80	86.792	85.849	85.849	80.952	80.952	80.476	69.524	83.019	85.849	81.905	87.143	89.524	79.524	89.048	70	71.429	71.429	70.476	79.524	87.143	87.619	84.286		99.048	86.667
It045g05	78.571	79.524	80.952	79.048	83.019	81.429	70	86.792	81.905	82.857	82.857	81.429	80.952	80	80.476	80.476	87.264	87.264	83.962	82.075	84.906	67.619	68.571	79.524	86.792	85.377	85.849	80.476	80.476	80	69.524	83.019	85.849	81.429	86.19	89.524	79.048	89.048	70	71.429	71.429	70.476	79.048	87.143	86.667	83.333	99.048		85.714
It047.9g05	78.095	80	82.381	80.476	83.491	83.333	70	86.792	80	80.952	80.952	80.952	80	79.524	79.524	79.524	85.377	85.849	83.962	83.491	83.962	66.19	67.143	79.048	84.906	83.491	86.321	80.952	81.429	80.952	69.048	83.491	86.792	80.952	88.095	89.524	80.476	88.571	70.952	71.905	71.905	70.952	79.524	89.524	95.238	89.048	86.667	85.714
It051g06	65.238	72.381	72.381	70	69.34	71.429	94.286	71.226	72.381	71.905	71.905	71.905	71.429	73.81	70.952	70.952	69.811	70.283	69.811	69.811	70.283	90	91.429	70.476	70.755	69.811	69.811	72.381	72.857	72.857	94.286	69.34	70.283	73.333	71.429	72.381	68.571	72.857	95.714	98.095	97.619	97.619	70.476	69.524	70	71.429	70.952	70.952	70.476
It052g06	78.095	81.429	82.381	80.952	87.264	83.333	69.048	87.736	81.905	81.905	81.905	81.905	80.952	80	80.476	80.476	83.491	83.962	86.792	83.962	88.208	67.619	68.571	79.048	85.849	83.491	86.792	81.429	81.905	81.429	70	87.264	89.151	83.333	90.952	91.429	80.476	90.952	69.524	70.476	70.476	70	78.095	87.619	88.571	86.19	84.762	84.762	88.095
It053s01	74.286	88.571	90.952	90	80.189	89.048	72.381	81.604	93.81	93.81	93.81	92.857	91.905	94.762	90.952	90.952	81.132	81.132	78.302	79.245	81.604	69.524	70.476	90.476	80.66	81.604	80.189	90	90.476	90	70.952	80.189	80.66	92.857	80	81.429	90	81.905	72.381	72.857	72.857	72.857	88.095	78.095	80.476	80.952	81.429	80.952	80
It060s01	74.762	88.571	90.476	89.524	80.189	88.571	72.381	81.604	92.857	92.857	92.857	91.905	90.952	93.81	90.476	90.476	80.66	80.66	78.302	79.245	81.604	69.524	70.476	89.524	80.66	81.604	80.189	89.524	90	89.524	70.952	80.189	80.66	92.381	80	81.429	89.048	81.905	72.381	72.857	72.857	72.857	87.619	78.095	80.476	80.952	81.429	80.952	80
It063s01	74.286	88.095	91.429	90	80.66	89.048	70.952	81.604	93.81	93.81	93.81	92.857	91.905	95.238	91.429	91.429	80.189	80.189	79.245	80.189	81.604	69.048	70	89.524	80.66	81.132	80.66	90.476	90.952	90.476	70.476	80.66	80.66	92.381	80	82.381	89.048	82.381	70.952	71.429	71.429	71.429	87.619	79.524	80.476	80	80	79.524	80
It064s01	74.762	88.571	90.952	90	80.189	89.048	72.381	81.604	93.333	93.333	93.333	92.381	91.429	94.286	90.952	90.952	80.66	80.66	78.302	79.245	81.604	69.524	70.476	90	80.66	81.604	80.189	90	90.476	90	70.952	80.189	80.66	92.857	80	81.429	89.524	81.905	72.381	72.857	72.857	72.857	88.095	78.095	80.476	80.952	81.429	80.952	80
It069s01	75.714	89.524	91.905	89.524	80.66	89.524	70	82.547	94.286	94.286	94.286	93.333	92.381	94.286	91.429	91.429	79.717	79.717	80.189	80.189	82.075	70	70.952	89.048	81.604	82.547	81.604	90.952	91.429	90.952	71.429	80.66	81.604	92.857	80.952	83.333	88.571	83.333	70.476	70.476	70.476	70.476	89.524	81.905	81.429	80	80.476	80	79.524
It090g06	64.762	71.905	71.429	69.048	68.396	70.952	93.333	70.755	71.429	70.952	70.952	70.952	70.476	72.857	70	70	69.34	69.811	68.868	69.34	69.811	90	91.429	69.524	69.811	69.34	69.34	71.429	71.905	71.905	94.286	68.396	69.34	72.381	70.952	71.905	67.619	72.381	94.762	97.143	96.667	96.667	70	69.048	69.524	70.952	70.476	70.476	70
It103g02	67.619	72.381	73.333	71.905	70.755	72.857	93.333	71.698	72.381	71.905	71.905	72.857	72.381	73.81	71.905	71.905	70.755	71.226	70.283	69.34	70.755	88.095	89.524	72.381	71.226	70.755	70.755	73.333	73.81	73.81	92.381	70.755	69.811	74.286	71.429	72.857	70	72.857	98.571	97.143	96.667	96.667	70.952	70	71.429	73.81	70.476	70.476	71.905
It104g02	66.667	71.429	72.381	70.952	69.811	71.905	94.762	70.755	72.381	71.905	71.905	71.905	71.429	73.81	70.952	70.952	70.755	71.226	69.34	68.396	69.811	88.571	90	71.429	70.283	69.811	69.811	72.381	72.857	72.857	92.857	69.811	68.868	73.333	70.476	71.905	70	72.381	98.095	98.571	98.095	98.095	70.952	69.048	70.476	72.857	71.429	71.429	70.952
It121g02	66.19	70.952	71.905	70.476	69.34	71.429	95.714	70.283	71.905	71.429	71.429	71.429	70.952	73.333	70.476	70.476	70.283	70.755	68.868	68.868	69.34	88.571	90	70.952	69.811	69.34	69.34	71.905	72.381	72.381	92.381	69.34	69.34	72.857	70.952	70.952	69.524	71.429	96.667	99.048	98.571	98.571	70.476	68.571	69.524	71.905	70.476	70.476	70.952
It130g02	66.667	70.476	71.905	70.476	69.34	71.429	95.714	69.811	71.905	71.429	71.429	71.429	70.952	72.381	70.476	70.476	70.755	70.283	67.925	68.868	69.34	88.095	89.524	70.952	69.34	69.34	68.868	71.905	72.381	72.381	91.905	69.34	69.811	72.381	70.476	70.476	69.048	70.952	95.238	98.571	99.048	97.143	70.476	68.095	69.048	72.381	70.952	70.952	70.952
It561	72.381	86.667	90	87.143	79.245	88.095	70	81.604	92.381	91.429	91.429	92.381	91.429	90.476	90.952	90.952	77.83	77.83	79.245	79.717	81.604	68.571	69.524	90	81.132	81.132	80.189	89.048	89.524	89.048	70	79.245	81.604	90.952	80.952	81.905	84.762	81.905	70	70.952	70.952	70.476	83.81	78.571	79.524	78.571	79.524	79.048	78.571
ItPisa1	80	83.333	84.286	81.905	88.208	84.286	70	93.868	83.333	83.333	83.333	84.286	83.333	81.905	82.381	82.381	87.264	87.736	89.151	86.321	89.623	69.524	70.476	81.429	91.981	85.849	92.453	82.857	83.333	82.857	72.381	88.208	90.094	84.762	89.524	97.143	80.952	95.714	71.429	71.429	71.429	70.952	80	90.952	90	89.048	88.571	88.571	88.571
JF502416_Fonni	79.621	81.604	81.604	82.075	84.834	81.132	71.09	86.73	82.547	82.075	82.075	83.491	82.547	79.245	81.604	81.604	82.938	82.938	83.412	83.886	84.834	66.351	67.299	80.66	87.204	90.047	85.782	80.66	81.132	81.132	66.509	84.834	86.256	81.132	83.491	83.962	79.717	83.962	69.811	69.811	69.811	69.34	78.774	82.075	82.547	81.604	83.019	82.547	81.604
JF502417_Volterra	80.116	83.512	82.569	82.569	86.277	83.04	69.69	89.595	83.04	83.984	83.984	83.984	83.04	82.097	81.625	81.625	84.382	84.382	87.225	86.277	86.277	67.794	68.742	81.154	89.595	92.913	90.069	81.625	82.097	81.625	68.418	86.277	88.647	82.097	85.399	87.286	79.738	86.814	68.889	68.889	68.889	68.418	79.267	84.927	86.814	84.455	85.87	85.399	84.927
K1514	76.19	92.381	95.238	93.333	81.132	91.905	72.857	83.491	93.333	92.857	92.857	94.286	92.381	90.476	91.905	91.905	79.245	79.245	80.189	80.66	83.019	70.952	71.905	90.476	83.019	83.491	81.604	94.286	94.762	94.286	71.905	81.132	82.547	94.286	82.381	82.857	88.095	83.333	72.381	72.857	72.857	71.429	85.714	80.952	81.429	80.476	80	79.524	80
KR011757	74.762	90.952	96.667	91.905	80.66	91.905	71.429	83.019	92.381	91.905	91.905	93.333	91.429	90.476	91.429	91.429	79.245	79.245	80.66	80.66	83.019	70	70.952	90	82.547	82.547	82.075	96.19	96.667	96.19	71.905	80.66	82.075	95.238	83.333	83.81	87.143	83.81	71.905	72.381	72.381	71.429	85.714	82.381	81.905	80.952	80	79.524	81.429
KT214469_Sichuan	81.043	82.075	83.019	82.547	99.052	83.019	70.142	91.469	82.075	82.075	82.075	82.547	81.132	80.189	80.189	80.189	87.678	87.204	89.1	87.678	91.943	68.72	69.668	80.189	89.573	88.152	90.047	81.604	82.075	82.075	69.34	99.052	91.943	82.547	87.736	89.151	80.66	89.151	69.811	69.811	69.811	69.34	78.302	85.849	84.906	86.792	83.491	83.491	83.962
KT898826_JORD1	73.934	83.886	87.204	85.782	78.873	85.782	71.09	80.751	87.678	88.152	88.152	87.204	85.782	87.204	85.782	85.782	78.404	78.404	77.934	78.873	78.873	69.668	70.616	85.782	80.282	79.343	80.282	86.73	87.204	86.73	71.09	78.873	79.343	86.73	80.569	80.569	83.886	80.095	70.616	72.038	72.038	71.09	81.991	80.095	81.043	78.673	80.569	80.095	78.199
KT921318	75.355	83.886	87.678	85.782	79.343	86.73	71.09	80.751	86.73	87.204	87.204	86.256	84.834	87.204	84.36	84.36	78.873	78.873	78.404	78.404	79.343	70.142	71.09	85.782	79.812	79.343	79.812	87.204	87.678	87.204	71.564	79.343	79.343	86.73	80.095	80.569	83.886	80.095	70.616	72.038	72.038	71.09	81.517	79.621	79.621	78.199	80.569	80.095	78.673
KY358787_USMARC	75.238	89.048	95.714	90.476	81.132	90.952	71.429	83.491	92.381	91.429	91.429	92.857	91.429	89.524	91.429	91.429	80.66	80.66	82.547	81.132	83.019	69.524	70.952	89.524	82.547	82.547	82.547	94.762	95.238	94.762	71.905	81.132	82.547	92.857	82.857	85.238	87.619	85.238	71.905	72.381	72.381	71.429	85.714	82.381	82.857	81.905	80.476	80	82.381
L06906_kv1772	76.19	91.905	95.238	93.81	81.132	91.429	72.857	83.491	93.333	92.857	92.857	94.286	92.381	90.476	91.905	91.905	79.245	79.245	80.189	80.66	83.019	70.952	71.905	90.476	83.019	83.491	81.604	94.286	94.762	94.286	71.905	81.132	82.547	94.286	82.381	82.857	88.095	83.333	72.381	72.857	72.857	71.429	85.714	80.952	81.429	80.476	80	79.524	80
LR723087	80.095	84.906	83.962	81.604	89.1	85.377	68.246	92.891	82.547	83.491	83.491	83.962	82.547	80.66	82.075	82.075	86.73	87.204	90.995	90.047	91.943	68.246	69.194	80.66	91.469	89.1	90.995	82.547	83.019	82.547	69.811	89.1	91.943	84.434	88.679	90.094	81.132	90.094	68.868	68.868	68.868	68.396	80.66	89.623	87.736	84.434	87.264	87.264	86.321
LR723090	80.095	83.019	84.434	82.075	88.152	85.377	68.72	90.521	82.547	83.491	83.491	83.491	82.547	81.604	81.604	81.604	89.573	89.1	89.1	90.995	89.1	67.773	68.72	80.66	89.1	90.047	90.521	83.491	83.491	83.019	68.868	88.152	90.995	83.019	87.736	88.679	80.66	88.679	68.396	68.868	68.868	67.925	81.604	87.736	87.736	85.849	87.264	86.321	87.264
LR723091	79.621	81.604	83.962	82.075	88.152	84.434	72.038	89.573	82.547	82.547	82.547	83.962	82.547	81.132	82.547	82.547	87.678	87.204	88.152	90.521	88.626	71.09	72.038	80.66	88.152	88.152	89.573	82.547	83.019	82.547	71.226	88.152	90.047	82.547	88.679	87.736	81.132	87.264	71.698	71.698	71.698	70.755	82.547	86.321	88.208	85.849	83.962	83.019	85.849
LR723092	80.095	84.906	85.849	83.491	88.152	85.377	68.72	90.521	84.434	85.377	85.377	85.849	84.434	82.547	83.491	83.491	87.678	87.204	89.1	88.626	90.521	68.246	69.194	82.547	89.1	88.152	88.626	84.434	84.906	84.434	69.34	88.152	91.943	84.906	87.264	88.208	81.604	88.208	68.396	68.868	68.868	67.925	81.132	87.264	86.321	84.434	85.377	85.377	85.849
LR723093	78.199	83.019	82.075	80.189	88.152	83.019	67.773	92.891	82.075	82.075	82.075	83.019	82.075	80.189	81.604	81.604	85.782	86.256	89.1	86.73	90.995	66.351	67.299	79.245	90.995	86.256	90.995	80.66	81.132	80.66	67.925	88.152	92.417	83.491	87.264	89.623	79.717	89.623	67.925	68.396	68.396	67.925	80.189	87.736	85.849	83.962	83.491	83.491	84.906
LR723094	79.147	85.377	84.906	84.434	86.73	85.377	71.09	88.152	85.377	85.377	85.377	85.377	85.377	83.962	83.962	83.962	83.886	83.886	85.782	85.782	87.204	69.194	70.142	82.547	87.678	94.787	88.152	83.962	84.434	83.962	69.811	86.73	87.678	85.377	84.906	85.849	80.189	85.377	70.283	70.283	70.283	69.811	80.189	83.491	83.962	82.547	84.906	84.434	82.547
LR723095	79.147	80.189	80.189	80.189	89.1	81.604	68.246	91.469	78.774	78.774	78.774	79.717	78.774	78.774	77.83	77.83	87.678	88.152	88.152	85.782	87.204	66.351	67.299	78.302	89.1	85.782	90.995	79.245	79.245	78.774	67.453	89.1	88.626	80.66	86.321	89.623	78.302	88.208	68.868	68.396	68.396	67.925	77.83	84.906	86.321	85.849	83.019	83.019	85.377
LR723096	78.221	81.154	83.04	81.625	89.121	83.04	69.216	91.017	81.154	81.154	81.154	82.097	81.154	80.682	81.625	81.625	86.277	86.751	91.017	90.543	89.595	67.794	68.742	79.267	89.595	87.225	90.543	81.154	81.625	81.154	68.889	89.121	91.017	82.569	90.587	90.587	79.738	90.116	68.418	69.361	69.361	68.889	81.625	86.814	87.757	85.399	85.399	85.399	85.87
LR723097	79.147	83.019	83.962	83.491	88.626	83.491	70.616	90.047	83.019	83.962	83.962	83.962	83.019	82.075	82.075	82.075	87.204	86.73	87.678	88.626	87.678	68.246	69.194	82.075	89.573	88.152	89.573	83.019	83.491	83.019	69.34	88.626	91.469	83.019	88.208	89.151	81.132	89.151	69.811	70.755	70.755	69.811	81.604	86.321	88.208	85.849	85.377	84.434	89.151
LR723098	80.569	81.604	82.547	81.604	90.521	83.491	69.668	91.943	80.66	80.66	80.66	81.604	80.66	80.66	81.132	81.132	87.204	87.678	90.047	87.204	88.152	68.246	69.194	80.189	90.521	86.73	90.995	81.132	81.604	81.132	69.34	90.521	91.469	83.019	89.623	90.566	81.132	89.151	70.283	69.811	69.811	69.34	79.717	88.679	90.094	86.792	84.906	84.906	88.208
LR723321	78.199	79.717	81.132	79.245	88.626	82.075	72.038	90.047	79.717	79.717	79.717	80.189	78.774	79.717	78.302	78.302	88.152	88.626	90.047	85.782	88.152	68.72	69.668	78.302	88.626	84.834	90.047	80.189	80.66	80.189	69.811	88.626	90.521	81.132	86.792	88.208	81.604	86.792	71.226	72.17	72.17	71.698	78.774	87.264	85.849	84.434	84.906	84.906	85.377
LR723322	79.621	81.604	82.547	81.604	89.1	84.434	70.476	90.521	81.604	81.604	81.604	83.019	81.604	80.66	80.189	80.189	87.204	87.678	90.047	87.204	89.1	70.476	71.429	80.189	89.1	88.152	89.1	82.075	82.547	82.075	71.226	89.1	91.469	82.547	88.208	88.208	79.245	88.208	69.811	69.811	69.811	69.34	78.774	86.321	86.321	84.434	84.434	83.491	84.906
LR723323	79.147	81.604	83.019	82.547	90.521	84.434	71.429	91.469	83.019	83.019	83.019	83.491	82.075	82.075	80.66	80.66	88.152	88.626	90.047	86.73	90.047	71.429	72.381	80.66	89.573	87.678	90.047	82.075	82.547	82.075	72.17	90.521	91.943	82.547	87.736	89.151	81.132	89.151	69.811	70.755	70.755	70.283	79.245	87.264	86.321	84.434	84.434	84.434	84.906
LR723557	75.758	89.091	93.853	91.472	81.647	90.519	70.043	83.533	91.472	90.519	90.519	92.424	90.519	89.091	90.996	90.996	79.288	79.288	80.232	80.703	82.118	68.615	69.567	88.615	82.118	84.005	82.118	92.9	93.377	92.9	70.043	81.647	82.118	92.424	83.853	83.853	87.186	83.853	70.996	71.472	71.472	71.472	87.186	81.472	81.948	81.472	80.043	79.567	80.996
LR723582	73.81	89.048	90.952	89.048	80.66	88.571	70.476	83.491	92.857	91.905	91.905	92.857	91.905	89.048	90.952	90.952	81.132	81.132	79.717	79.717	82.547	69.048	70	88.571	83.491	83.019	82.075	90.476	90.476	90	70.476	80.66	82.547	91.905	80.952	82.857	86.19	83.333	70.952	71.429	71.429	70.476	83.81	80	80.952	79.524	82.381	81.905	79.524
LR732018	78.571	90	96.667	93.333	83.962	92.857	71.429	83.962	93.333	93.333	93.333	93.333	91.429	90.952	91.429	91.429	81.132	81.132	82.547	82.075	84.906	69.048	70	90.952	82.547	83.962	83.019	95.714	96.19	95.714	70.952	83.962	83.019	94.286	83.333	85.238	90	85.238	71.905	72.381	72.381	71.429	88.095	83.333	82.857	82.857	80.476	80	83.333
LR732249	80.569	82.547	83.019	82.547	86.256	83.491	69.668	90.521	83.491	83.491	83.491	84.434	83.491	82.075	82.075	82.075	85.782	85.782	87.678	87.204	88.626	67.299	68.246	83.019	90.995	92.417	90.047	81.604	82.075	81.604	67.925	86.256	90.047	83.962	85.849	87.264	81.604	87.264	69.34	69.34	69.34	68.868	80.189	84.906	85.849	83.962	86.792	86.321	84.434
LR732257	74.286	90	91.429	88.095	81.132	89.048	71.905	83.962	93.333	92.381	92.381	92.381	91.429	90	90.476	90.476	82.547	82.547	80.189	81.132	83.491	71.429	72.381	88.095	83.491	83.962	82.075	90.952	90.952	90.476	73.333	81.132	83.019	91.429	81.429	83.333	86.667	83.81	70.952	72.381	72.381	71.429	86.19	80.952	80.952	80	82.381	81.905	80.952
LR732258	75.238	90.476	91.905	88.571	82.075	89.524	71.905	83.962	92.381	91.429	91.429	92.381	91.429	90	90.476	90.476	81.604	81.604	81.604	82.075	84.434	71.905	72.857	88.571	83.491	84.434	83.491	90.952	91.429	90.952	73.81	82.075	83.019	91.905	82.381	84.286	86.667	84.762	72.381	71.905	71.905	71.905	85.714	81.429	81.905	80.952	80.952	80.476	81.429
LR732726	73.81	87.619	88.095	86.19	78.302	88.571	69.524	80.66	88.095	88.095	88.095	88.571	87.619	87.619	87.619	87.619	77.358	77.358	77.358	78.302	80.189	67.143	68.571	84.762	79.245	80.66	79.717	87.143	87.619	87.143	70	78.302	80.66	89.048	79.524	80	84.286	80.476	69.524	70.952	70.952	70	84.762	78.571	78.571	78.095	77.619	77.143	78.571
LR732727	73.81	86.667	87.143	84.762	77.358	87.619	69.048	80.189	87.619	87.619	87.619	88.095	87.143	88.095	86.667	86.667	76.887	76.887	76.887	77.358	79.245	66.667	68.095	85.714	78.774	79.717	79.245	86.19	86.667	86.19	69.048	77.358	79.717	88.095	78.571	79.524	83.333	79.524	68.571	70	70	69.048	83.81	78.095	78.095	77.143	77.143	76.667	78.095
LR732736	76.667	89.524	94.762	92.857	82.547	92.381	72.857	83.491	95.714	94.762	94.762	95.714	94.762	91.905	94.286	94.286	80.66	80.66	81.604	81.604	83.019	70.952	71.905	92.857	83.019	83.962	83.019	93.81	94.286	93.81	71.429	82.547	82.547	93.333	82.381	84.286	88.571	84.286	72.381	72.857	72.857	71.905	89.048	81.429	82.857	81.905	81.429	80.952	81.905
LR732741	75.714	90.952	96.667	92.857	82.075	92.857	72.381	83.962	95.238	95.238	95.238	95.238	93.333	94.286	93.81	93.81	80.66	80.66	82.075	81.604	83.962	71.429	72.381	90.952	82.547	83.491	82.547	95.714	96.19	95.714	73.333	82.075	83.019	95.238	83.81	85.238	90	85.238	72.381	72.857	72.857	72.857	88.095	82.857	82.857	82.381	81.905	81.429	81.905
LR735176	75.714	89.524	94.286	93.333	83.019	91.429	72.381	83.491	91.429	91.429	91.429	92.381	90.476	90	90.476	90.476	79.717	79.717	81.132	82.075	82.547	70.476	71.429	90	82.075	83.962	82.547	93.333	93.81	93.333	71.905	83.019	82.547	92.857	83.333	83.81	88.095	83.81	72.857	73.333	73.333	72.381	86.19	81.905	82.381	82.857	80.476	80	81.429
LR735203	76.19	87.143	90	89.048	83.019	88.095	69.524	83.019	91.905	91.905	91.905	92.381	90	88.095	90.952	90.952	80.189	80.189	79.717	79.717	82.547	68.095	69.048	88.571	82.075	81.132	81.132	89.524	90	90	69.048	83.019	82.075	90.952	80.476	82.857	90	83.333	70	70	70	69.048	88.095	80.952	81.429	80.476	80.476	80	80.476
LR735207	80.569	83.491	83.491	81.604	90.047	84.434	69.668	98.104	83.962	83.962	83.962	84.906	83.962	81.604	82.547	82.547	89.573	89.573	90.521	88.626	91.943	69.668	70.616	81.604	96.682	89.1	96.209	82.075	82.547	82.075	69.811	90.047	94.313	83.962	87.264	92.453	79.717	91.509	69.34	69.811	69.811	68.868	80.189	88.679	87.264	86.792	86.321	86.321	85.849
LR735208	77.143	89.048	93.81	91.905	82.075	90.952	71.429	83.491	91.905	91.905	91.905	92.857	90.952	89.048	90.476	90.476	81.132	81.132	80.66	81.604	83.019	67.619	69.048	89.048	83.491	82.547	83.491	92.381	92.857	92.381	70	82.075	82.547	90.952	83.333	84.762	87.619	84.286	71.905	72.381	72.381	71.429	85.238	83.333	84.286	82.857	82.381	81.905	83.81
LR735214	76.19	90	95.714	93.81	82.075	92.857	71.905	83.962	95.714	95.714	95.714	95.714	94.762	93.333	95.238	95.238	80.189	80.189	81.604	81.604	83.019	70.476	71.429	93.81	83.019	84.434	83.019	94.762	95.238	94.762	71.429	82.075	83.019	95.238	83.333	84.762	89.524	84.762	71.905	72.381	72.381	71.429	88.095	81.905	83.333	81.905	82.381	81.905	81.429
LR735215	75.238	87.143	90.476	89.048	80.66	90	70.476	82.075	91.429	91.429	91.429	91.905	89.524	88.571	90.476	90.476	80.189	80.189	79.245	79.717	81.132	69.524	70.476	89.524	80.66	80.189	80.189	90	90.476	90	70.476	80.66	82.075	90.952	80	81.905	91.429	82.381	69.524	70.952	70.952	70.952	89.048	80.476	81.429	80	80.952	80.476	80.952
LR735230	80.095	81.604	83.019	81.604	89.573	84.434	70.476	94.313	82.075	82.075	82.075	83.019	82.075	81.604	81.132	81.132	87.678	87.678	90.047	87.204	89.1	69.524	70.476	80.66	92.891	88.152	93.839	81.604	82.075	81.604	69.811	89.573	91.469	82.547	86.792	91.981	79.717	90.566	69.811	69.811	69.811	69.34	78.774	87.264	87.264	87.736	85.377	85.377	85.377
LR735235	79.147	81.132	82.547	81.132	86.73	84.434	71.905	90.995	81.604	81.604	81.604	82.547	81.604	81.604	80.189	80.189	85.308	85.782	88.626	87.204	86.73	69.524	70.476	79.717	89.573	85.782	90.521	81.132	81.604	81.132	70.283	86.73	91.943	82.075	88.208	89.151	78.774	88.208	70.755	71.698	71.698	71.226	77.83	86.321	86.792	85.377	84.434	83.491	85.849
LR735695	76.077	85.238	87.143	85.714	81.517	87.619	72.115	83.412	87.143	86.667	86.667	88.571	86.19	85.714	86.667	86.667	79.621	79.621	80.095	81.043	81.991	69.231	70.192	85.238	83.412	82.938	82.938	85.714	86.19	85.714	70	81.517	83.412	87.143	82.381	83.81	84.762	83.81	71.905	71.905	71.905	72.381	81.429	80.952	83.81	80.952	80.952	80.476	81.429
LR735697	74.762	86.667	93.333	90	79.717	91.429	71.429	81.604	91.905	91.905	91.905	91.905	90.952	90.476	91.429	91.429	78.774	78.774	79.717	79.245	81.132	69.048	70	90	80.66	83.019	81.604	92.381	92.857	92.381	70.952	79.717	80.66	91.905	81.905	83.333	86.667	83.81	71.429	72.381	72.381	71.429	85.714	80.476	81.905	80.952	81.429	80.952	80.952
LR735699	78.695	83.512	83.512	83.984	88.173	83.512	70.638	90.069	84.927	84.927	84.927	85.399	84.927	82.097	83.04	83.04	84.382	84.382	86.277	84.856	88.647	68.742	69.69	82.097	89.121	92.439	89.595	82.569	83.04	83.04	69.361	88.173	88.647	83.984	84.455	86.814	80.682	86.814	69.833	69.833	69.833	69.361	78.795	83.04	83.512	82.097	83.04	83.04	82.097
M33677CAEV-CO	79.621	81.604	84.906	83.019	92.891	83.491	69.668	93.365	83.019	83.019	83.019	83.491	83.019	81.604	82.547	82.547	89.1	88.626	91.469	86.73	90.995	69.194	70.142	81.604	91.469	88.152	91.943	83.019	83.491	83.019	69.811	92.891	92.891	83.491	88.679	90.094	80.66	89.151	69.34	69.811	69.811	68.868	79.245	87.736	86.792	85.849	86.321	86.321	85.849
M60610_1514	75.714	91.429	94.762	93.333	80.66	90.952	72.857	83.019	92.857	92.381	92.381	93.81	91.905	90	91.429	91.429	78.774	78.774	80.66	80.189	82.547	70.952	71.905	90	82.547	83.019	81.132	94.762	95.238	94.762	71.905	80.66	82.075	94.286	81.905	82.381	87.619	82.857	72.381	72.857	72.857	71.429	85.238	80.476	80.952	80	80	79.524	79.524
MG554402_SRLV001	79.147	83.019	83.962	82.075	89.573	84.434	70.142	96.209	84.434	83.491	83.491	85.849	84.434	82.075	83.491	83.491	87.678	88.152	90.521	87.678	90.047	69.668	70.616	82.075	95.735	89.1	95.735	82.547	83.019	82.547	70.283	89.573	92.417	83.019	87.264	92.925	79.245	92.453	69.811	70.283	70.283	69.34	80.189	87.736	88.208	86.321	85.377	85.377	86.321
MG554403_SRLV002	76.077	85.238	90	90.476	81.517	88.095	72.596	81.991	90.476	90.476	90.476	90.952	89.048	88.571	89.048	89.048	80.569	80.569	79.621	81.043	80.569	69.712	70.673	89.524	81.043	81.043	81.517	89.048	89.524	89.048	70	81.517	81.991	89.048	81.429	82.381	90.476	82.381	69.524	71.905	71.905	71.905	87.143	79.048	80.952	80.476	80	79.524	80.952
MG554404_SRLV003	74.641	88.095	90	89.048	81.517	90.476	72.115	83.886	91.905	91.905	91.905	91.905	90.476	90	90	90	81.043	81.043	80.569	81.991	83.886	70.192	71.154	89.048	81.517	81.043	81.991	89.048	89.524	89.048	70.952	81.517	82.938	91.429	81.429	83.333	91.429	83.81	70.476	71.429	71.429	71.905	87.619	81.905	82.857	81.429	80.952	80.476	81.429
MG554405_SRLV004	74.762	84.762	89.048	87.619	77.83	88.571	69.048	82.547	90	90	90	89.524	88.095	88.571	88.095	88.095	79.717	79.717	78.302	80.189	81.132	67.619	68.571	87.619	81.132	80.189	81.132	88.095	88.571	88.095	68.571	77.83	82.075	90	80	82.381	92.381	82.857	67.619	70	70	70	89.524	80	81.905	79.048	80	79.524	80.952
MG554406_SRLV005	73.81	85.714	90	87.143	79.245	89.524	68.095	82.075	90	90	90	90	88.095	87.619	89.048	89.048	80.66	80.66	78.774	80.189	81.132	67.143	68.095	88.571	81.132	80.189	81.132	88.571	89.048	88.571	69.048	79.245	83.019	89.524	80.952	82.857	90.476	83.333	66.667	69.048	69.048	69.048	87.619	80.952	81.905	79.048	80.476	80	81.429
MG554407_SRLV006	75.736	85.189	87.165	86.212	78.795	86.212	70.022	81.625	87.165	87.165	87.165	88.117	86.688	84.784	87.165	87.165	78.795	78.795	77.852	80.21	80.682	68.593	69.545	87.165	79.738	81.154	79.738	87.165	87.641	87.165	68.593	78.795	82.097	88.593	80.974	81.45	88.117	81.926	68.593	70.022	70.022	69.069	84.784	80.022	80.974	78.593	79.069	78.593	80.498
MG554408_SRLV007	74.762	84.762	89.048	87.619	79.245	88.571	69.048	82.547	90	90	90	90.476	88.095	88.571	89.048	89.048	80.189	80.189	79.245	79.245	80.66	68.571	69.524	89.048	81.132	80.66	80.66	88.095	88.571	88.095	69.524	79.245	82.075	90	80.952	82.381	91.429	82.381	68.571	70	70	70	87.619	80.476	81.905	79.524	80	79.524	80.476
MG554409_SRLV009	76.19	87.143	89.524	87.619	79.717	88.571	70	82.075	89.524	89.524	89.524	89.524	88.095	88.095	88.095	88.095	77.83	77.83	78.774	79.717	83.019	67.143	68.571	85.238	80.66	79.717	80.189	87.619	88.095	87.619	70	79.717	82.075	89.048	81.429	80.952	85.238	81.429	70	71.429	71.429	70.476	82.381	79.048	79.524	79.524	78.571	78.095	79.524
MG554410_SRLV010	79.147	83.491	83.962	81.132	90.521	83.962	71.905	92.417	83.019	83.019	83.019	84.434	83.019	82.075	82.075	82.075	87.204	87.204	90.521	89.1	90.995	70.952	71.905	80.66	91.469	88.626	90.047	82.547	83.019	82.547	71.226	90.521	94.313	84.434	88.679	89.151	79.717	89.623	70.755	71.226	71.226	71.226	79.245	87.736	85.849	85.377	84.906	84.906	84.906
MG554411_SRLV014	80.095	80.66	81.132	78.774	88.152	82.075	69.194	89.573	79.717	79.717	79.717	80.189	78.774	78.774	78.302	78.302	84.834	85.308	88.626	86.73	88.152	67.773	68.72	77.358	88.626	86.256	88.626	79.717	80.189	79.717	68.868	88.152	90.521	81.132	88.679	88.208	76.887	87.264	68.396	69.34	69.34	68.868	77.358	85.849	83.962	83.491	83.491	83.491	83.019
MG554412_SRLV016	80.569	79.717	80.66	79.245	87.204	81.132	66.825	87.678	78.774	78.774	78.774	79.245	77.83	77.83	77.358	77.358	82.938	83.412	87.678	85.782	86.256	65.403	66.351	76.415	87.204	84.834	86.73	79.245	79.717	79.245	66.509	87.204	90.521	80.66	87.736	86.321	77.83	85.849	66.509	66.981	66.981	66.509	76.415	86.321	85.377	82.075	82.547	82.547	84.434
MG554413_SRLV017	78.673	81.132	82.075	80.66	89.1	82.547	67.299	90.047	80.189	80.189	80.189	81.132	80.189	80.189	79.717	79.717	85.308	85.782	88.152	87.678	86.73	65.877	66.825	78.774	88.626	85.308	89.1	80.66	81.132	80.66	66.981	89.1	89.1	82.547	87.264	89.151	78.774	87.736	66.509	67.453	67.453	66.981	78.302	86.321	85.377	83.491	83.491	83.491	84.434
MG554414_SRLV020	78.673	81.132	81.132	78.774	88.152	83.491	69.668	91.943	80.189	80.189	80.189	81.132	80.189	78.302	79.717	79.717	85.308	85.782	88.152	87.204	89.573	67.773	68.72	77.83	90.047	85.782	90.521	79.717	80.189	79.717	68.868	88.152	92.891	82.075	87.736	88.208	79.717	88.679	68.868	69.811	69.811	69.34	77.358	87.264	85.377	83.491	83.962	83.962	84.434
MH374283_SRLV024	73.934	84.834	87.678	87.204	78.873	87.678	70.142	81.221	88.152	88.152	88.152	89.1	87.204	85.782	87.204	87.204	77.934	77.934	78.404	79.812	79.812	67.773	68.72	88.152	80.282	78.873	79.812	86.73	87.204	86.73	69.668	78.873	81.221	88.152	79.147	80.569	89.1	81.043	71.09	71.564	71.564	71.564	85.782	79.621	80.569	80.569	78.199	77.725	79.621
MH374284_SRLV025	75.238	86.667	89.524	89.048	81.604	88.571	69.524	82.075	90	90	90	90	88.095	89.524	88.571	88.571	80.66	80.66	80.189	80.189	81.132	68.095	69.048	88.571	80.66	82.075	81.132	89.048	89.524	89.048	69.524	81.604	82.075	91.429	80.476	82.381	91.905	82.381	69.524	70.952	70.952	70.952	88.571	81.429	81.905	81.429	80.476	80	81.905
MH374285_SRLV026	73.934	85.308	88.152	87.678	79.343	88.152	70.142	81.69	88.626	88.626	88.626	89.573	87.678	86.256	87.678	87.678	78.404	78.404	78.873	80.282	80.282	67.773	68.72	88.626	80.751	79.343	80.282	87.204	87.678	87.204	69.668	79.343	81.69	88.626	79.621	81.043	89.573	81.517	71.09	71.564	71.564	71.564	86.256	80.095	81.043	81.043	78.673	78.199	80.095
MH374286_SRLV032	73.934	85.308	88.152	87.678	79.343	88.152	70.142	81.69	88.626	88.626	88.626	89.573	87.678	86.256	87.678	87.678	78.404	78.404	78.873	80.282	80.282	67.773	68.72	88.626	80.751	79.343	80.282	87.204	87.678	87.204	69.668	79.343	81.69	88.626	79.621	81.043	89.573	81.517	71.09	71.564	71.564	71.564	86.256	80.095	81.043	81.043	78.673	78.199	80.095
MH374287_SRLV038	76.19	89.524	93.81	92.381	82.075	91.429	71.429	84.434	95.714	95.714	95.714	95.714	94.762	92.381	94.762	94.762	81.132	81.132	81.604	81.604	83.962	70.476	71.429	93.333	83.491	84.434	83.019	92.857	93.333	92.857	71.905	82.075	83.491	93.81	82.381	84.286	88.571	84.286	71.905	72.381	72.381	71.429	88.095	81.429	82.381	80.952	82.857	82.381	80.476
MH374288_SRLV042	80.569	83.019	83.962	82.547	90.521	84.906	69.668	98.578	83.962	83.962	83.962	84.906	83.962	82.547	82.547	82.547	89.1	89.573	91.469	89.1	91.469	69.194	70.142	81.604	97.156	90.047	97.63	82.547	83.019	82.547	70.283	90.521	93.839	83.491	88.208	93.868	79.717	92.925	69.811	70.283	70.283	69.34	80.66	89.623	88.679	87.264	86.792	86.792	86.792
MH374289_SRLV_Taccone	76.777	82.075	82.075	81.604	88.626	81.132	72.986	89.573	81.604	81.604	81.604	82.075	80.66	80.189	81.604	81.604	86.256	86.73	87.204	85.782	88.152	70.616	71.564	80.189	88.152	85.782	87.678	81.132	81.604	81.132	71.698	88.626	90.047	83.019	89.623	87.264	81.604	87.736	71.698	73.113	73.113	72.642	81.604	84.906	85.377	84.906	83.491	83.491	84.906
MH374290_SRLV_To1.89	80.569	82.547	84.434	82.075	90.521	83.962	69.668	91.943	82.547	82.547	82.547	83.962	82.547	81.604	81.604	81.604	86.256	86.73	92.417	90.995	90.521	67.773	68.72	80.189	91.469	89.1	90.995	83.019	83.491	83.019	68.868	90.521	93.365	83.491	90.094	90.094	79.717	89.623	69.34	69.811	69.811	69.34	78.774	88.208	87.736	85.377	85.849	85.849	86.792
MH374291_SRLV_VdA	75.714	85.238	89.048	88.095	80.189	88.571	70.476	82.075	90.476	90.476	90.476	90.476	88.571	87.619	89.524	89.524	81.132	81.132	79.245	81.604	81.132	68.095	69.048	89.524	81.604	80.66	80.189	88.095	88.571	88.095	69.048	80.189	83.962	89.524	81.429	81.429	91.905	81.905	68.571	70.952	70.952	70.952	89.048	81.905	81.905	80	80.952	80.476	82.381
MH916859_1150	76.667	91.429	98.095	93.81	82.547	93.81	71.905	84.434	93.81	93.81	93.81	94.762	92.857	92.857	92.857	92.857	80.66	80.66	82.075	82.075	84.434	70.476	71.429	91.429	83.019	84.434	83.491	97.143	97.619	97.143	72.381	82.547	83.491	95.714	83.81	85.714	89.524	85.714	72.381	72.857	72.857	71.905	88.095	83.81	83.333	82.381	81.429	80.952	82.857
MK098477	74.528	84.434	88.679	87.264	81.776	86.792	70.283	83.178	88.208	87.736	87.736	88.679	87.264	86.321	86.321	86.321	78.972	79.439	79.907	78.972	80.841	68.868	69.811	86.321	82.243	82.243	81.776	88.208	88.679	88.208	70.755	81.776	81.776	88.679	82.075	82.075	84.434	82.075	71.698	72.17	72.17	71.226	81.604	79.717	80.189	79.245	79.717	79.245	79.245
MK098478	75	83.962	89.151	87.264	80.374	87.736	70.755	82.243	87.736	87.264	87.264	88.208	86.792	86.792	85.849	85.849	78.505	78.505	79.907	78.505	80.374	69.811	70.755	87.264	81.308	80.374	81.308	88.679	89.151	88.679	71.226	80.374	80.841	88.208	81.132	81.604	83.962	81.604	71.698	72.17	72.17	71.226	82.075	79.245	80.66	79.717	79.717	79.245	79.717
MN233111	75.714	90.952	94.762	92.381	81.132	91.905	72.857	83.962	92.857	92.381	92.381	93.81	91.905	90	91.429	91.429	80.189	80.189	80.189	81.132	83.491	70.952	71.905	90	83.491	83.491	82.075	93.81	94.286	93.81	71.905	81.132	83.019	93.333	82.857	82.857	88.095	83.333	72.381	72.857	72.857	71.429	86.19	81.429	81.905	80.952	80	79.524	80.476
MN233116	76.19	91.429	95.238	93.333	81.132	91.429	72.857	83.962	93.333	92.857	92.857	94.286	92.381	90.476	92.381	92.381	79.717	79.717	80.189	80.66	83.019	70.952	71.905	90.476	83.019	83.491	81.604	94.286	94.762	94.286	71.905	81.132	82.547	93.81	82.857	82.857	88.571	83.333	72.381	72.857	72.857	71.429	85.714	80.952	81.429	80.952	80	79.524	80
MN233118	75.736	92.879	96.212	92.403	81.625	92.403	71.45	85.399	95.26	94.784	94.784	96.212	94.307	92.403	94.307	94.307	80.682	80.682	81.154	81.625	84.927	70.022	70.974	91.45	85.399	83.984	83.512	95.26	95.736	95.26	71.45	81.625	84.455	95.736	83.831	85.26	88.593	85.26	71.926	72.403	72.403	71.45	87.641	82.879	83.355	81.45	82.403	81.926	81.926
MN233120	75.238	90.952	95.714	93.333	80.66	90.952	70.952	83.019	93.81	93.333	93.333	94.762	92.857	90.476	92.857	92.857	79.717	79.717	80.66	79.717	83.019	69.524	70.476	91.905	83.019	83.962	82.547	94.762	95.238	94.762	70.952	80.66	82.075	93.81	82.381	82.857	87.619	83.333	71.429	71.905	71.905	70.952	86.19	80.476	80.952	80.476	80.952	80.476	79.524
MN233132	76.19	90.476	94.762	90.952	82.547	91.429	72.857	84.906	92.857	92.381	92.381	93.81	91.905	89.524	92.857	92.857	80.66	80.66	81.132	82.547	83.491	71.429	72.381	90.476	84.434	83.962	82.547	93.81	94.286	93.81	72.381	82.547	83.962	93.81	84.762	84.762	88.095	84.762	72.857	73.333	73.333	72.381	89.524	82.857	83.81	82.381	81.905	81.429	81.429
MN233133	76.19	91.905	96.667	91.905	80.66	91.905	71.905	84.434	94.762	94.286	94.286	95.714	93.81	91.905	93.81	93.81	80.189	80.189	81.132	80.66	83.491	70.476	71.429	91.905	83.962	82.547	82.075	95.714	96.19	95.714	71.429	80.66	83.019	95.238	82.381	84.286	89.524	83.81	71.905	72.381	72.381	71.429	87.143	81.905	82.381	80.952	81.905	81.429	80.952
MN233141	76.667	92.381	95.238	90.952	80.66	90.952	71.905	83.491	94.286	94.762	94.762	94.286	92.381	90.952	93.333	93.333	78.774	78.774	79.717	80.66	83.491	70.476	71.429	90.476	83.019	81.604	81.132	94.286	94.762	94.286	71.429	80.66	82.075	94.762	82.381	82.857	88.571	82.857	71.905	72.381	72.381	71.429	87.143	82.857	83.333	80.952	80.952	80.476	80.952
MN233142	74.286	88.571	93.333	89.524	78.302	88.571	69.524	81.604	91.905	91.429	91.429	92.857	90.952	89.048	90.952	90.952	77.83	77.83	78.302	77.83	80.189	68.095	69.048	90	81.604	80.66	79.717	92.381	92.857	92.381	69.048	78.302	80.189	91.905	80.476	81.429	86.667	81.429	69.524	70	70	69.048	84.762	79.048	80	78.095	79.524	79.048	78.095
MN233145	74.762	90.476	93.81	90	80.66	90.952	70.952	83.962	93.81	94.286	94.286	94.762	92.857	90.476	93.81	93.81	80.189	80.189	80.189	80.66	82.547	69.524	70.476	91.429	83.962	82.547	82.075	92.857	93.333	92.857	70.476	80.66	83.019	93.81	81.905	84.286	89.524	84.762	70.952	71.429	71.429	70.476	86.667	81.905	83.333	80.476	82.381	81.905	81.429
SAOMVV	73.81	89.524	92.857	90	80.189	90	69.524	82.547	91.429	90.476	90.476	92.381	90.476	88.095	90.476	90.476	79.245	79.245	78.774	78.774	82.075	68.095	69.048	88.571	81.604	81.604	80.189	91.905	92.381	91.905	69.524	80.189	81.604	92.381	82.381	81.905	88.095	82.381	70	70.476	70.476	69.524	84.762	80	80	79.048	79.048	78.571	79.048
SNCR4668	76.667	89.524	93.333	99.048	82.075	90.952	70.952	82.547	91.429	91.429	91.429	92.381	90.476	90	90.476	90.476	79.717	79.717	80.189	80.189	82.547	68.571	69.524	90.476	81.604	83.491	82.075	92.381	92.857	92.381	70	82.075	81.604	91.905	82.381	83.333	88.571	83.333	70.952	71.429	71.429	70.476	85.238	80.952	81.429	82.381	80	79.524	80.952
SNCR5525	75.238	88.095	91.905	95.238	82.075	89.524	70.476	82.547	90.476	90.476	90.476	91.429	89.524	89.048	89.524	89.524	78.774	78.774	80.66	81.132	82.547	68.095	69.048	88.095	81.604	84.434	82.075	91.429	91.905	91.429	70	82.075	82.547	91.429	83.333	83.333	87.619	83.333	70	71.429	71.429	70.476	84.762	80.952	81.429	81.905	80	79.524	80.952
SNCR5560	76.19	89.524	94.286	92.857	83.019	90.952	72.857	83.962	91.905	90.952	90.952	92.857	90.952	90.476	90.952	90.952	80.189	80.189	81.604	81.132	82.547	70.952	71.905	90	83.019	83.491	83.019	93.333	93.81	93.333	72.381	83.019	82.547	92.381	83.333	84.286	87.143	83.81	73.333	73.81	73.81	72.857	85.238	82.381	82.381	83.333	80.476	80	81.429
SNCR5561	76.19	90.952	95.714	91.905	82.075	92.857	72.857	84.906	95.238	94.286	94.286	95.238	94.286	91.905	93.81	93.81	81.132	81.132	82.075	82.075	84.434	71.429	72.381	91.429	83.962	83.491	83.019	94.762	95.238	94.762	72.857	82.075	83.962	94.762	82.857	84.286	88.571	84.762	73.333	73.81	73.81	72.857	87.619	81.905	82.857	82.857	81.905	81.429	81.429
SNCR5586	76.19	90	94.286	90.476	82.547	91.905	72.857	84.906	95.238	94.286	94.286	94.286	93.333	91.905	93.333	93.333	82.075	82.075	81.604	82.075	84.434	71.429	72.381	90.476	83.962	83.491	83.019	93.333	93.81	93.333	72.381	82.547	83.962	94.286	83.333	84.762	90	85.238	71.905	73.333	73.333	72.381	89.048	82.381	83.333	82.381	82.857	82.381	81.905
SNCR5667	76.19	89.048	93.333	97.143	82.075	90.952	71.429	82.547	91.429	91.429	91.429	92.381	90.476	90	90.476	90.476	79.717	79.717	80.189	81.132	82.547	68.095	69.048	90.476	81.604	83.019	82.075	92.381	92.857	92.381	70	82.075	82.547	91.905	83.333	83.333	88.571	83.333	70.952	72.381	72.381	71.429	85.238	80.952	81.429	82.381	80	79.524	81.905
SNCR5701	80.952	81.429	82.381	80.476	83.491	82.857	68.571	88.208	81.429	81.429	81.429	82.857	81.429	80	80.952	80.952	84.434	84.906	85.849	84.434	86.792	66.667	67.619	79.048	87.264	85.849	86.792	81.429	81.429	80.952	69.048	83.491	88.208	82.857	90	89.524	79.524	89.048	69.048	70	70	69.524	79.048	88.095	87.619	84.286	88.095	88.095	86.667
SNCR5703	78.095	81.905	81.905	80.476	86.792	82.381	67.619	89.623	81.429	81.429	81.429	82.381	81.429	79.524	80.476	80.476	85.849	86.321	87.264	84.906	88.679	67.143	68.095	79.524	88.208	83.019	87.736	80.476	80.952	80.476	69.524	86.792	89.623	83.333	89.524	90.952	80	90.952	69.048	69.048	69.048	68.571	77.619	87.143	88.095	87.143	85.714	85.714	86.19
SNCR5720	82.381	82.381	84.762	82.381	88.679	84.762	70.952	93.396	83.333	83.333	83.333	84.286	83.333	82.857	82.381	82.381	86.792	87.264	91.038	87.736	89.623	70	70.952	81.429	92.453	87.736	92.925	83.333	83.81	83.333	72.381	88.679	91.038	83.81	90	96.19	80	95.238	72.381	72.381	72.381	71.905	80	91.429	90	89.524	90.476	90.476	88.095
SNCR6247	75.714	91.905	95.714	93.333	81.604	91.905	72.857	83.491	93.333	92.857	92.857	94.286	92.381	90	92.857	92.857	80.189	80.189	80.189	80.189	83.019	70.476	71.429	92.381	83.019	82.547	81.132	94.762	95.238	94.762	71.905	81.604	82.547	94.286	82.857	82.857	89.524	83.333	73.333	73.81	73.81	72.857	87.619	80.952	80.952	81.429	80.952	80.476	80.952
17040.29_2020	73.853	89.567	93.853	90.519	80.232	90.519	72.424	83.062	95.281	95.281	95.281	94.329	93.377	92.9	93.853	93.853	79.76	79.76	80.232	80.703	82.59	71.472	72.424	90.996	81.647	81.175	80.703	92.9	93.377	92.9	72.424	80.232	82.118	94.805	81.472	82.9	90.996	83.377	71.948	72.424	72.424	72.424	89.091	80.043	81.472	80.519	81.472	80.996	79.567
17040.31_2020	74.784	90.498	94.784	91.45	81.154	91.45	72.403	83.984	95.26	95.26	95.26	95.26	94.307	92.879	94.784	94.784	79.738	79.738	81.154	81.625	83.512	71.45	72.403	91.926	82.569	82.097	81.625	93.831	94.307	93.831	72.403	81.154	83.04	95.736	82.403	83.831	90.974	84.307	72.879	72.403	72.403	72.403	89.069	80.974	82.403	81.45	81.45	80.974	80.498
17040.33_2020	75.238	91.429	94.762	91.429	81.604	91.429	72.381	84.434	95.238	95.238	95.238	95.238	94.286	92.857	94.762	94.762	80.189	80.189	81.604	82.075	83.962	72.381	73.333	91.905	83.019	83.019	82.075	93.81	94.286	93.81	73.333	81.604	83.491	95.714	82.857	84.286	90.952	84.762	72.857	72.381	72.381	72.381	90	81.429	82.857	81.905	81.905	81.429	80.952
17040.37_2020	75.238	90	94.286	91.905	81.604	90.952	72.857	84.434	95.714	95.714	95.714	94.762	93.81	93.333	94.286	94.286	81.132	81.132	81.604	82.075	83.962	71.905	72.857	91.429	83.019	81.604	82.075	93.333	93.81	93.333	72.857	81.604	83.491	95.238	82.857	84.286	92.381	84.762	72.381	72.857	72.857	72.857	89.524	81.429	82.857	81.905	82.857	82.381	80.952
17179.14_2020	78.774	81.604	83.019	81.604	91.038	83.019	69.811	92.453	82.075	82.075	82.075	83.019	82.075	81.604	81.132	81.132	87.736	87.264	89.151	86.321	89.151	68.868	69.811	81.132	91.509	88.679	91.509	82.075	82.075	81.604	69.811	91.038	91.981	82.547	86.321	90.566	79.717	90.566	69.811	69.811	69.811	69.34	79.717	85.377	86.321	87.264	84.906	84.906	84.434
17179.3_2020	74.286	89.048	92.857	90.476	80.189	89.524	71.905	83.491	97.143	96.19	96.19	97.143	96.19	91.905	95.714	95.714	79.245	79.245	80.189	81.132	82.075	70.476	71.429	91.905	83.491	83.019	82.075	91.905	92.381	91.905	71.429	80.189	82.547	92.857	82.857	82.857	88.095	83.333	71.905	72.381	72.381	71.429	88.095	80.952	82.381	80.476	80.952	80.476	79.524
17179.5_2020	78.673	83.491	83.962	83.019	87.204	84.434	71.09	89.1	84.434	84.434	84.434	85.377	84.434	81.604	83.019	83.019	84.834	84.834	85.308	84.834	87.678	68.246	69.194	81.604	87.678	93.365	88.152	83.019	83.491	83.491	68.868	87.204	88.152	83.491	85.377	85.377	80.66	85.377	70.283	70.755	70.755	70.755	81.132	83.019	83.962	82.075	84.434	83.962	83.019
17179.9_2020	79.642	82.097	83.512	82.569	89.595	83.984	70.616	92.913	82.097	82.097	82.097	83.04	82.097	81.625	81.625	81.625	87.699	88.173	89.121	86.751	88.173	69.668	70.616	81.625	91.965	88.647	91.965	82.569	82.569	82.097	70.776	89.595	90.543	83.04	86.342	90.587	79.267	89.644	70.776	70.776	70.776	70.304	79.738	86.342	85.87	86.814	84.455	83.984	84.927
17382.13_2020	79.621	83.491	83.491	84.434	87.678	83.962	69.668	89.573	83.491	83.491	83.491	84.434	83.491	82.075	82.547	82.547	85.782	85.782	88.152	86.73	88.152	68.246	69.194	81.132	89.1	94.313	90.521	82.547	83.019	82.547	68.868	87.678	89.573	83.019	86.792	87.264	80.66	86.792	68.868	68.868	68.868	68.396	79.717	84.906	85.377	83.491	84.906	84.434	83.962
17382.14_2020	79.621	83.491	83.962	83.019	85.782	84.906	69.668	89.573	84.434	84.434	84.434	86.321	84.434	82.547	83.491	83.491	85.308	85.308	84.834	84.834	87.678	66.825	67.773	83.019	88.626	91.469	89.1	82.547	83.019	82.547	67.453	85.782	87.678	83.491	85.377	86.321	80.189	85.849	68.868	68.868	68.868	68.396	78.774	83.491	84.434	83.491	84.434	83.962	82.075
17382.16_2020	79.621	83.491	84.434	83.019	85.308	84.906	69.668	89.1	84.434	84.434	84.434	86.321	84.434	82.547	83.491	83.491	85.782	85.782	84.36	84.834	87.204	66.825	67.773	83.019	88.152	90.995	88.626	83.019	83.491	83.019	67.925	85.308	87.204	83.491	84.906	86.792	80.189	86.321	68.868	68.868	68.868	68.396	78.774	83.962	84.434	83.491	83.962	83.491	82.547
17382.19_2020	80.569	83.962	83.962	83.962	87.204	83.962	71.09	90.521	83.962	83.962	83.962	85.377	83.962	83.019	83.019	83.019	86.256	86.256	87.678	86.256	87.204	69.668	70.616	82.547	89.573	92.891	91.943	83.019	83.491	83.019	70.283	87.204	88.626	83.491	86.792	88.208	80.66	87.736	70.283	70.283	70.283	69.811	80.66	83.962	86.321	85.377	84.434	83.962	84.906
17382.9_2020	75.829	79.245	78.774	78.302	81.991	78.774	67.773	85.782	80.66	79.717	79.717	81.604	81.132	77.83	79.717	79.717	80.569	80.569	82.464	81.991	82.938	63.981	64.929	78.302	86.256	89.573	85.782	77.83	78.302	77.83	64.623	81.991	85.308	78.774	82.075	82.547	75.943	82.547	65.566	66.509	66.509	66.038	74.528	79.245	80.66	79.245	80.66	80.189	80.189
LR732734	79.621	81.604	82.547	82.075	85.308	83.019	68.246	88.626	82.075	82.075	82.075	83.491	82.075	81.604	81.604	81.604	85.308	85.308	84.834	84.834	85.782	66.351	67.299	80.66	87.678	91.943	89.1	81.604	81.604	81.132	67.453	85.308	86.73	81.132	84.906	87.264	78.302	86.321	67.453	67.453	67.453	66.981	77.358	83.491	84.906	83.491	83.962	83.491	83.491
LR732738	80.095	83.491	83.019	82.547	84.834	83.019	69.668	89.1	83.962	83.962	83.962	84.434	83.962	82.075	82.075	82.075	85.782	85.782	87.204	85.782	87.678	67.773	68.72	81.604	89.1	92.417	89.1	82.075	82.547	82.075	68.868	84.834	88.626	83.019	84.434	86.792	80.189	86.321	68.868	68.868	68.868	68.396	79.245	84.434	84.906	83.019	84.906	84.434	83.962
22703.10_2019	78.673	83.491	82.547	81.604	86.256	83.019	71.564	89.573	83.019	83.019	83.019	83.491	83.019	80.66	81.132	81.132	86.73	86.256	86.256	86.256	88.152	69.668	70.616	81.132	88.626	91.943	89.573	81.604	82.075	81.604	71.226	86.256	89.1	83.019	85.377	87.264	82.075	87.264	71.226	71.226	71.226	71.698	82.075	83.491	85.377	83.962	84.434	83.962	84.434
22703.1_2019	78.673	81.604	81.604	80.66	85.308	82.075	69.668	88.626	81.132	81.132	81.132	81.604	81.132	80.189	79.245	79.245	86.73	86.256	86.256	84.834	86.256	68.72	69.668	79.245	87.678	90.995	90.047	81.132	81.132	80.66	70.283	85.308	87.204	81.132	84.434	87.264	79.245	85.849	69.811	69.811	69.811	70.283	79.245	83.491	85.849	83.491	83.962	83.491	84.434
22703.2_2019	80.095	83.491	83.019	82.547	87.204	83.962	71.09	89.573	83.491	83.491	83.491	83.962	83.491	81.604	81.604	81.604	86.256	85.782	87.204	87.204	88.152	69.668	70.616	80.66	88.626	92.891	90.995	82.075	82.547	82.075	70.283	87.204	89.1	83.019	86.321	87.736	81.604	87.264	70.755	70.755	70.755	71.226	81.604	83.962	87.264	84.906	84.434	83.962	84.906
22703.6_2019	78.673	81.132	81.132	80.189	85.782	81.604	69.194	88.626	80.66	80.66	80.66	81.604	80.66	79.717	79.245	79.245	87.204	86.73	86.73	84.834	85.782	68.246	69.194	79.245	87.678	90.995	90.047	80.66	80.66	80.189	69.811	85.782	87.678	80.66	84.906	87.264	78.774	85.849	69.34	69.34	69.34	69.811	78.774	83.491	86.321	83.962	83.962	83.491	84.906
22703.8_2019	78.673	83.019	82.075	81.132	85.782	82.547	71.564	90.047	82.547	82.547	82.547	83.019	82.547	80.66	80.66	80.66	87.204	86.73	86.73	85.782	87.678	69.668	70.616	81.132	89.1	91.469	90.047	81.132	81.604	81.132	71.226	85.782	88.626	82.547	84.906	87.736	81.604	86.792	71.226	71.226	71.226	71.698	81.604	83.962	85.849	83.962	84.434	83.962	84.906
24109.10_2019	75.714	90	95.714	92.381	82.075	92.857	72.381	83.962	94.286	94.286	94.286	94.286	92.381	93.333	92.857	92.857	80.66	80.66	82.075	81.604	83.962	71.429	72.381	90	82.547	83.491	82.547	94.762	95.238	94.762	73.333	82.075	83.019	94.286	83.81	85.238	90	85.238	72.381	72.857	72.857	72.857	87.143	82.857	82.857	82.381	81.905	81.429	81.905
24109.12_2019	74.307	89.069	94.784	90.974	81.625	90.974	71.45	82.569	94.307	94.307	94.307	93.355	92.403	93.355	92.879	92.879	79.738	79.738	80.682	80.21	82.097	70.498	71.45	90.022	81.154	81.625	81.154	93.831	94.307	94.307	72.403	81.625	81.625	94.307	81.926	83.831	89.069	83.831	71.926	71.926	71.926	71.926	88.117	81.926	81.45	80.974	80.974	80.498	80.498
24109.13_2019	76.19	90.476	94.286	91.429	81.132	91.429	72.857	84.434	98.095	97.143	97.143	98.095	97.143	93.81	96.19	96.19	80.66	80.66	81.132	81.604	83.491	70	70.952	92.857	83.962	84.434	83.019	93.333	93.81	93.333	70.952	81.132	83.491	94.286	82.381	83.81	89.524	84.286	72.857	73.333	73.333	72.381	89.048	80.952	83.333	81.429	82.857	82.381	81.429
24109.14_2019	76.19	90.476	94.286	91.429	81.132	91.429	72.381	84.434	98.571	97.619	97.619	98.571	97.619	93.333	96.19	96.19	80.66	80.66	81.132	81.132	83.491	70	70.952	93.333	84.434	84.906	83.491	93.333	93.81	93.333	70.952	81.132	83.491	94.286	82.381	83.81	89.524	84.286	72.381	72.857	72.857	71.905	88.571	80.952	83.333	81.429	82.857	82.381	81.429
24109.15_2019	77.143	90	93.81	91.429	82.075	91.429	71.905	85.377	97.619	97.619	97.619	97.619	96.667	93.333	95.238	95.238	81.604	81.604	82.075	82.075	84.434	69.524	70.476	92.857	84.906	85.849	84.434	92.857	93.333	92.857	70.476	82.075	84.434	94.286	82.857	84.762	90.476	85.238	71.905	72.381	72.381	71.429	89.524	81.905	84.286	82.381	83.333	82.857	82.381
24109.18_2019	77.619	89.524	93.333	91.905	82.547	90.952	71.429	85.849	97.143	97.143	97.143	97.143	96.19	92.857	94.762	94.762	82.075	82.075	82.547	82.547	84.906	69.048	70	92.381	85.377	85.377	84.906	92.381	92.857	92.381	70	82.547	84.906	93.81	83.333	85.238	90.952	85.714	71.429	71.905	71.905	70.952	89.048	82.381	84.762	82.857	83.81	83.333	82.857
24109.19_2019	76.19	89.524	93.333	90.476	81.132	91.429	73.333	84.434	97.619	96.667	96.667	97.619	96.667	92.381	95.238	95.238	80.66	80.66	81.132	81.604	83.491	70.952	71.905	92.857	84.434	84.906	83.491	92.381	92.857	92.381	71.905	81.132	83.491	93.333	82.381	83.81	89.524	84.286	73.333	73.81	73.81	72.857	88.571	80.952	83.333	81.429	82.857	82.381	81.429
24109.9_2019	74.762	89.048	94.762	91.429	80.189	90.952	71.429	82.075	93.333	93.333	93.333	93.333	91.429	93.333	91.905	91.905	78.774	78.774	80.189	79.717	82.075	70.476	71.429	89.048	80.66	81.604	80.66	93.81	94.286	93.81	72.381	80.189	81.132	93.333	81.905	83.333	90	83.333	71.429	71.905	71.905	72.857	87.143	80.952	80.952	80.476	80	79.524	80
25842.18_2019	76.667	90.952	94.762	92.381	82.075	92.857	71.905	85.377	97.619	97.619	97.619	98.571	96.667	93.333	95.238	95.238	80.66	80.66	82.075	82.075	84.906	70.476	71.429	92.857	84.906	85.377	83.962	93.81	94.286	93.81	71.429	82.075	84.434	94.286	82.857	84.762	89.048	85.238	71.905	72.381	72.381	71.429	89.048	82.381	83.333	81.429	82.381	81.905	81.429
26329.10_2019	79.621	83.962	83.962	84.434	86.256	84.434	70.616	89.1	84.434	84.434	84.434	84.906	84.434	82.547	82.547	82.547	84.834	84.834	86.256	85.308	87.678	69.194	70.142	81.604	88.152	92.417	90.521	83.019	83.491	83.019	69.811	86.256	87.678	83.491	86.792	86.792	80.66	86.321	69.811	69.811	69.811	69.34	79.717	83.019	84.434	83.019	83.491	83.019	83.019
26329.11_2019	80.095	83.962	83.962	84.434	86.256	84.434	71.09	89.1	84.434	84.434	84.434	84.906	84.434	82.547	82.547	82.547	84.36	84.36	86.256	85.308	87.678	69.194	70.142	81.604	88.152	92.891	90.047	83.019	83.491	83.019	69.811	86.256	87.678	83.491	86.321	86.792	80.189	86.321	70.283	70.283	70.283	69.811	79.245	83.019	84.906	83.491	83.962	83.491	83.491
26329.12_2019	80.569	82.547	83.491	82.547	84.834	85.377	68.246	88.626	83.491	83.491	83.491	84.434	83.491	83.019	82.547	82.547	84.834	84.834	85.782	85.308	86.256	66.351	67.299	82.075	88.626	90.521	89.1	82.547	83.019	82.547	67.453	84.834	89.1	83.491	86.321	86.321	81.604	85.849	68.868	69.34	69.34	68.396	79.245	85.849	85.849	82.547	84.434	83.962	84.434
27358.13_2019	75.714	90	93.81	91.429	81.604	90.952	70.952	84.906	97.619	97.619	97.619	98.095	96.667	93.333	95.714	95.714	80.66	80.66	81.604	81.604	83.491	69.524	70.476	93.333	84.434	84.906	83.491	92.857	93.333	92.857	70.476	81.604	83.962	94.286	81.905	84.286	89.048	84.762	70.952	71.429	71.429	70.476	89.048	81.429	83.81	81.905	82.381	81.905	81.905
27358.15_2019	80.095	83.019	83.019	81.604	90.047	83.019	70.142	96.682	83.962	83.962	83.962	84.906	83.962	82.075	82.547	82.547	87.678	88.152	91.943	88.152	90.521	69.668	70.616	81.604	97.63	89.573	95.261	81.604	82.075	81.604	70.283	90.047	94.313	83.962	86.792	93.396	80.189	92.925	69.811	69.811	69.811	69.34	79.717	88.679	87.264	85.849	87.264	87.264	84.906
27358.17_2019	80.095	83.019	82.547	81.132	89.573	83.491	69.668	97.156	83.019	83.019	83.019	83.962	83.019	81.604	82.075	82.075	88.152	88.626	91.469	88.626	90.995	69.194	70.142	80.66	96.682	89.1	95.261	81.132	81.604	81.132	69.811	89.573	93.839	83.491	86.792	93.396	79.717	92.925	69.34	69.34	69.34	68.868	80.189	89.151	88.208	85.849	87.264	87.264	85.377
27358.1_2019	80.095	82.075	82.547	81.132	89.1	83.019	69.194	96.209	83.491	83.491	83.491	84.434	83.491	81.132	82.075	82.075	88.626	88.626	89.573	86.73	90.047	68.72	69.668	81.132	95.735	88.626	95.261	81.132	81.604	81.132	68.868	89.1	93.365	83.019	87.264	91.509	81.132	90.566	68.868	69.34	69.34	68.396	79.245	87.264	86.792	85.849	85.849	85.849	84.906
27358.27_2019	80.095	82.547	83.962	81.132	90.047	83.491	71.09	97.156	83.491	83.491	83.491	84.434	83.491	81.132	83.019	83.019	87.678	88.152	90.995	88.152	90.521	70.142	71.09	81.604	95.261	87.678	94.313	82.547	83.019	82.547	71.226	90.047	94.787	83.962	87.736	92.453	80.66	91.981	70.283	71.698	71.698	70.755	80.189	88.208	86.792	85.377	86.321	86.321	86.321
27358.2_2019	81.517	82.547	83.019	83.019	86.73	84.434	71.09	89.573	83.491	83.491	83.491	83.962	83.491	82.547	81.604	81.604	86.256	86.256	88.626	86.73	88.152	68.246	69.194	81.132	89.573	93.365	90.521	82.075	82.547	82.075	68.868	86.73	90.047	83.019	86.321	88.208	81.132	87.264	70.283	70.283	70.283	69.811	78.774	85.377	86.792	84.434	85.849	85.377	85.377
27358.31_2019	80.095	83.962	83.491	81.604	90.521	84.434	70.142	98.578	83.962	83.962	83.962	84.906	83.962	82.547	82.547	82.547	89.573	90.047	91.469	89.1	92.417	70.142	71.09	81.604	97.156	89.1	96.682	82.075	82.547	82.075	71.226	90.521	94.313	84.434	88.208	93.396	80.189	92.453	70.755	70.283	70.283	70.283	80.189	89.151	88.208	87.264	86.321	86.321	86.321
27358.32_2019	75.238	89.524	92.857	90.476	81.132	90.476	71.429	83.019	95.238	95.238	95.238	94.286	93.333	96.19	92.857	92.857	79.717	79.717	80.66	81.132	82.547	70	70.952	90	82.075	82.547	82.075	91.905	92.381	91.905	71.429	81.132	82.075	93.81	81.429	83.81	89.048	83.81	71.429	71.905	71.905	71.905	88.095	80.476	81.905	80.476	80.952	80.476	80
27358.33_2019	76.19	90	94.762	91.905	82.075	92.381	71.429	84.906	96.19	96.19	96.19	96.19	95.238	92.857	95.714	95.714	81.132	81.132	82.075	82.075	84.434	70.476	71.429	92.857	83.962	84.434	83.491	93.81	94.286	93.81	71.429	82.075	83.962	94.762	82.857	85.238	89.524	85.238	71.429	71.905	71.905	70.952	89.048	82.381	83.333	80.952	83.333	82.857	81.429
27358.34_2019	76.19	89.048	94.286	91.905	82.547	91.905	71.429	83.491	94.762	94.762	94.762	94.762	93.81	93.333	94.286	94.286	80.189	80.189	82.075	82.075	83.491	70.952	71.905	91.905	82.547	84.434	83.019	93.333	93.81	93.333	71.905	82.547	82.547	93.81	83.333	85.238	88.571	84.762	71.905	71.429	71.429	71.429	87.619	81.905	83.333	80.952	82.381	81.905	80.952
27358.35_2019	80.189	81.604	83.019	79.717	88.208	83.491	70.755	95.283	82.547	82.547	82.547	83.491	82.547	79.717	81.604	81.604	87.736	88.208	88.679	87.264	88.679	68.396	69.34	80.66	93.396	87.264	93.868	81.604	82.075	82.075	70.283	88.208	91.981	82.547	87.264	92.453	79.717	91.509	70.283	71.698	71.698	70.755	80.189	88.208	87.264	85.377	86.321	86.321	87.264
27358.38_2019	74.762	90.952	95.238	92.857	81.604	91.429	71.429	84.434	95.714	95.714	95.714	95.714	94.762	93.81	94.762	94.762	80.66	80.66	81.604	81.132	83.962	70.476	71.429	92.381	83.491	83.019	82.547	94.286	94.762	94.286	72.857	81.604	83.491	95.714	82.381	84.762	90	85.238	72.857	72.381	72.381	72.381	88.095	81.429	82.381	82.381	81.905	81.429	80.952
27358.40_2019	74.762	89.048	92.381	90	80.66	90	70.952	82.547	94.762	94.762	94.762	93.81	92.857	95.714	92.381	92.381	79.245	79.245	80.189	80.66	82.075	69.524	70.476	89.524	81.604	82.075	81.604	91.429	91.905	91.429	70.952	80.66	81.604	93.333	80.952	83.333	89.524	83.333	70.952	71.429	71.429	72.381	88.571	80	81.429	80	80.476	80	79.524
27358.41_2019	76.19	90	94.762	91.905	82.075	92.381	71.429	84.906	96.19	96.19	96.19	96.19	95.238	92.857	95.714	95.714	81.132	81.132	82.075	82.075	84.434	70.476	71.429	92.857	83.962	84.434	83.491	93.81	94.286	93.81	71.429	82.075	83.962	94.762	82.857	85.238	89.524	85.238	71.429	71.905	71.905	70.952	89.048	82.381	83.333	80.952	83.333	82.857	81.429
27358.66_2019	73.831	90.022	92.879	90.022	80.682	90.022	71.926	83.512	96.212	96.212	96.212	95.26	94.307	95.26	93.831	93.831	80.21	80.21	80.682	80.682	83.04	70.498	71.45	90.974	83.04	82.097	81.625	91.926	92.403	91.926	71.926	80.682	82.569	94.307	80.974	83.355	89.069	83.831	71.926	72.403	72.403	72.403	88.117	80.022	81.45	80.022	81.926	81.45	79.545
27358.6_2019	79.245	83.019	82.547	81.132	89.151	83.491	68.868	96.698	83.491	83.491	83.491	84.434	83.491	81.604	82.075	82.075	87.736	88.208	90.094	87.264	90.566	68.396	69.34	81.132	96.226	88.208	95.283	81.132	81.604	81.132	69.811	89.151	92.453	83.491	87.264	93.868	79.717	93.396	69.34	69.34	69.34	68.868	80.189	88.208	87.736	85.849	86.792	86.792	85.377
27358.70_2019	74.762	89.048	92.381	90	80.66	90	71.429	82.547	94.762	94.762	94.762	93.81	92.857	97.143	92.857	92.857	79.717	79.717	80.189	81.604	82.547	70	70.952	89.524	81.604	82.075	81.604	91.429	91.905	91.429	71.429	80.66	81.604	93.333	80.952	83.333	88.571	83.333	71.429	71.905	71.905	71.905	87.619	80	81.429	80	80.952	80.476	80
27358.71_2019	75.714	89.524	93.81	90.952	81.604	91.429	71.905	84.906	96.19	95.238	95.238	96.19	95.238	91.429	95.714	95.714	80.66	80.66	81.604	81.604	83.962	70	71.429	91.429	84.434	83.962	83.019	92.857	93.333	92.857	71.429	81.604	83.962	93.81	83.333	84.762	89.048	85.238	71.905	72.381	72.381	71.429	89.048	81.905	83.333	81.429	82.381	81.905	81.429
27358.7_2019	80.66	82.547	83.962	84.434	86.321	84.434	70.755	90.094	84.434	84.434	84.434	84.906	84.434	83.019	82.547	82.547	85.849	85.849	87.264	85.377	88.208	67.925	68.868	82.075	89.151	93.396	91.038	83.019	83.491	83.019	68.868	86.321	88.679	83.019	86.792	88.208	80.189	87.264	70.283	70.755	70.755	69.811	79.717	84.906	86.792	84.434	85.849	85.377	85.849
27621.3_2019	79.245	83.019	82.547	81.132	89.151	83.491	68.868	96.698	83.491	83.491	83.491	84.434	83.491	81.604	82.075	82.075	87.736	88.208	90.094	87.264	90.566	68.396	69.34	81.132	96.226	88.208	95.283	81.132	81.604	81.132	69.811	89.151	92.453	83.491	87.264	93.868	79.717	93.396	69.34	69.34	69.34	68.868	80.189	88.208	87.736	85.849	86.792	86.792	85.377
27621.6_2019	72.9	89.567	92.9	89.091	78.816	89.567	70.519	82.59	92.9	92.9	92.9	93.377	91.948	89.567	91.948	91.948	77.401	77.401	79.288	78.816	81.175	68.139	69.567	89.091	81.647	80.232	80.232	91.948	92.424	91.948	70.043	78.816	81.647	92.424	80.043	81.948	87.186	82.424	70.996	71.472	71.472	70.519	85.281	80.043	80.996	79.091	80.043	79.567	80.043
28840.12_2019	76.212	90.974	94.784	92.403	81.625	92.403	71.926	84.927	97.165	97.165	97.165	98.117	96.212	92.879	94.784	94.784	80.21	80.21	81.625	81.625	84.455	70.498	71.45	93.355	84.455	84.927	83.512	93.831	94.307	93.831	71.45	81.625	83.984	94.307	82.403	84.307	88.593	84.784	71.926	72.403	72.403	71.45	87.641	81.926	82.879	80.974	81.926	81.45	80.974
28840.31_2019	80.189	82.547	83.491	82.075	89.623	84.434	68.868	97.17	83.491	83.491	83.491	84.434	83.491	82.075	82.075	82.075	88.208	88.679	90.566	88.208	90.566	68.396	69.34	81.132	96.698	89.151	96.698	82.075	82.547	82.075	69.811	89.623	92.925	83.019	88.208	93.868	79.245	92.925	69.34	69.811	69.811	68.868	80.189	89.623	88.679	86.792	86.792	86.792	86.792
30520.10_2019	80.189	83.491	83.491	81.604	89.623	84.434	69.34	98.113	83.962	83.962	83.962	84.906	83.962	81.604	82.547	82.547	89.151	89.623	90.566	88.208	91.509	68.868	69.811	81.604	96.698	88.679	96.226	82.075	82.547	82.075	70.283	89.623	93.868	83.962	88.208	93.396	79.717	92.453	69.811	70.283	70.283	69.34	80.189	89.623	88.208	86.792	86.792	86.792	86.792
30520.11_2019	80.189	83.491	83.491	81.604	89.623	84.434	69.34	98.113	83.962	83.962	83.962	84.906	83.962	81.604	82.547	82.547	89.151	89.623	90.566	88.208	91.509	68.868	69.811	81.604	96.698	88.679	96.226	82.075	82.547	82.075	70.283	89.623	93.868	83.962	88.208	93.396	79.717	92.453	69.811	70.283	70.283	69.34	80.189	89.623	88.208	86.792	86.792	86.792	86.792
30520.12_2019	80.189	83.491	83.962	82.075	90.094	83.962	69.811	97.642	84.434	84.434	84.434	85.377	84.434	82.075	83.019	83.019	88.679	89.151	91.038	87.736	91.038	69.34	70.283	82.075	97.17	88.679	95.755	82.547	83.019	82.547	70.755	90.094	94.34	84.434	88.208	93.396	80.189	92.453	70.283	70.755	70.755	69.811	79.717	89.623	88.208	86.792	86.792	86.792	86.792
30520.13_2019	80.66	83.491	83.491	81.604	89.623	83.962	69.34	97.642	83.962	83.962	83.962	84.906	83.962	81.604	82.547	82.547	88.679	89.151	90.566	87.736	91.038	68.868	69.811	81.604	96.698	89.151	95.755	82.075	82.547	82.075	70.283	89.623	93.868	83.962	88.208	93.396	79.717	92.453	69.811	70.283	70.283	69.34	79.717	89.623	88.208	86.792	86.792	86.792	86.792
30520.14_2019	79.717	83.019	83.491	82.075	89.623	83.491	69.34	97.17	84.434	84.434	84.434	85.377	84.434	82.075	83.019	83.019	88.208	88.679	90.566	87.264	90.566	68.868	69.811	82.075	97.642	88.679	95.755	82.075	82.547	82.075	70.283	89.623	93.868	83.962	87.736	93.396	80.189	92.925	69.811	70.283	70.283	69.34	80.189	89.151	88.208	86.321	87.264	87.264	86.321
30520.15_2019	80.66	83.019	83.491	81.604	89.623	83.491	69.34	97.17	83.962	83.962	83.962	84.906	83.962	81.604	82.547	82.547	88.208	88.679	91.509	88.208	90.566	68.868	69.811	81.604	97.642	89.151	95.283	82.075	82.547	82.075	70.283	89.623	94.811	83.962	87.736	92.925	79.717	91.981	69.811	70.283	70.283	69.34	79.245	90.094	87.736	86.321	87.264	87.264	86.321
30520.2_2019	80.21	82.569	83.04	81.154	89.172	83.04	68.889	96.72	83.512	83.512	83.512	84.455	83.512	81.154	82.097	82.097	87.757	88.229	91.059	87.757	90.116	68.418	69.361	81.154	97.191	88.701	94.833	81.625	82.097	81.625	69.833	89.172	94.361	83.512	87.286	92.474	79.738	91.531	69.361	69.833	69.833	69.361	79.267	89.644	87.286	85.87	86.814	86.814	85.87
30520.3_2019	80.189	82.547	83.019	81.604	89.151	83.019	68.868	96.698	83.962	83.962	83.962	84.906	83.962	81.604	82.547	82.547	87.736	88.208	91.038	87.736	90.094	68.396	69.34	81.604	97.642	89.151	95.283	81.604	82.075	81.604	69.811	89.151	94.34	83.491	87.264	92.925	80.189	91.981	69.34	69.811	69.811	68.868	79.245	89.623	87.736	85.849	87.264	87.264	85.849
30520.4_2019	79.717	83.019	83.491	81.604	89.623	83.491	69.34	97.17	83.962	83.962	83.962	84.906	83.962	81.604	82.547	82.547	88.208	88.679	90.566	87.264	90.566	68.868	69.811	81.604	96.698	88.208	95.283	82.075	82.547	82.075	70.283	89.623	93.868	83.962	87.736	92.925	79.717	91.981	69.811	70.283	70.283	69.34	79.245	89.151	87.736	86.321	86.321	86.321	86.321
30520.5_2019	80.189	83.491	83.491	81.604	89.623	84.434	69.34	98.113	83.962	83.962	83.962	84.906	83.962	81.604	82.547	82.547	89.151	89.623	90.566	88.208	91.509	68.868	69.811	81.604	96.698	88.679	96.226	82.075	82.547	82.075	70.283	89.623	93.868	83.962	88.208	93.396	79.717	92.453	69.811	70.283	70.283	69.34	80.189	89.623	88.208	86.792	86.792	86.792	86.792
30520.6_2019	79.717	83.019	83.491	81.604	89.623	83.491	69.34	97.17	83.962	83.962	83.962	84.906	83.962	81.604	82.547	82.547	88.208	88.679	90.566	87.264	90.566	68.868	69.811	81.604	96.698	88.208	95.283	82.075	82.547	82.075	70.283	89.623	93.868	83.962	87.736	92.925	79.717	91.981	69.811	70.283	70.283	69.34	79.245	89.151	87.736	86.321	86.321	86.321	86.321
30520.7_2019	79.717	83.019	83.491	81.604	89.623	83.491	69.34	97.17	83.962	83.962	83.962	84.906	83.962	81.604	82.547	82.547	88.208	88.679	90.566	87.264	90.566	68.868	69.811	81.604	96.698	88.208	95.283	82.075	82.547	82.075	70.283	89.623	93.868	83.962	87.736	92.925	79.717	91.981	69.811	70.283	70.283	69.34	79.245	89.151	87.736	86.321	86.321	86.321	86.321
30520.8_2019	80.189	83.491	83.491	81.604	89.623	84.434	69.34	98.113	83.962	83.962	83.962	84.906	83.962	81.604	82.547	82.547	89.151	89.623	90.566	88.208	91.509	68.868	69.811	81.604	96.698	88.679	96.226	82.075	82.547	82.075	70.283	89.623	93.868	83.962	88.208	93.396	79.717	92.453	69.811	70.283	70.283	69.34	80.189	89.623	88.208	86.792	86.792	86.792	86.792
30900.10_2019	80.189	83.491	83.491	81.604	89.623	84.434	69.34	98.113	83.962	83.962	83.962	84.906	83.962	81.604	82.547	82.547	89.151	89.623	90.566	88.208	91.509	68.868	69.811	81.604	96.698	88.679	96.226	82.075	82.547	82.075	70.283	89.623	93.868	83.962	88.208	93.396	79.717	92.453	69.811	70.283	70.283	69.34	80.189	89.623	88.208	86.792	86.792	86.792	86.792
30900.12_2019	80.189	83.491	83.491	81.604	89.623	84.434	69.34	98.585	83.962	83.962	83.962	84.906	83.962	81.604	82.547	82.547	89.151	89.623	90.566	88.208	91.509	68.868	69.811	81.604	96.226	88.679	96.226	82.075	82.547	82.075	70.283	89.623	93.868	83.962	88.208	93.396	79.717	92.453	69.811	70.283	70.283	69.34	80.189	89.623	88.208	86.792	86.792	86.792	86.792
30900.13_2019	79.717	83.019	83.491	81.604	89.623	83.491	69.34	97.17	83.962	83.962	83.962	84.906	83.962	81.604	82.547	82.547	88.208	88.679	90.566	87.264	90.566	68.868	69.811	81.604	96.698	88.208	95.283	82.075	82.547	82.075	70.283	89.623	93.868	83.962	87.736	92.925	79.717	91.981	69.811	70.283	70.283	69.34	79.245	89.151	87.736	86.321	86.321	86.321	86.321
30900.14_2019	80.189	83.491	83.962	82.075	90.094	83.962	69.811	97.17	84.434	84.434	84.434	85.377	84.434	82.075	83.019	83.019	88.679	89.151	90.566	88.208	91.038	69.34	70.283	82.075	96.698	88.679	95.283	82.547	83.019	82.547	70.755	90.094	93.868	84.434	88.208	92.925	80.189	91.981	70.283	70.755	70.755	69.811	79.717	89.623	87.736	86.321	86.792	86.792	86.321
30900.15_2019	79.717	83.019	83.019	81.604	89.151	83.962	68.868	97.642	83.962	83.962	83.962	84.906	83.962	81.604	82.547	82.547	88.679	89.151	90.094	87.736	91.038	68.396	69.34	81.604	97.17	88.679	96.226	81.604	82.075	81.604	69.811	89.151	93.396	83.491	87.736	93.396	79.717	92.925	69.34	69.811	69.811	68.868	80.66	89.151	88.208	86.321	87.264	87.264	86.321
30900.16_2019	79.245	82.547	82.547	80.66	88.679	83.491	68.396	97.17	83.019	83.019	83.019	83.962	83.019	80.66	81.604	81.604	88.208	88.679	89.623	87.264	90.566	67.925	68.868	80.66	95.755	87.736	95.283	81.132	81.604	81.132	69.34	88.679	92.925	83.019	87.264	92.453	78.774	91.509	68.868	69.34	69.34	68.396	79.245	88.679	87.264	86.321	85.849	85.849	85.849
30900.17_2019	79.717	83.491	83.491	81.604	89.151	84.434	69.34	97.642	83.962	83.962	83.962	84.906	83.962	81.604	82.547	82.547	88.679	89.151	90.094	87.736	91.038	68.868	69.811	81.604	96.226	88.208	95.755	82.075	82.547	82.075	70.283	89.151	93.396	83.962	87.736	92.925	79.717	91.981	69.811	70.283	70.283	69.34	80.189	89.151	87.736	86.321	86.321	86.321	86.321
30900.18_2019	79.717	83.019	83.019	81.132	89.151	83.962	68.868	97.642	83.491	83.491	83.491	84.434	83.491	81.132	82.075	82.075	88.679	89.151	90.094	87.736	91.038	68.396	69.34	81.132	96.226	88.208	95.755	81.604	82.075	81.604	69.811	89.151	93.396	83.491	87.736	92.925	79.245	91.981	69.34	69.811	69.811	68.868	79.717	89.151	87.736	86.321	86.321	86.321	86.321
30900.1_2019	79.717	83.019	83.019	81.132	89.151	83.962	68.868	97.642	83.491	83.491	83.491	84.434	83.491	81.132	82.075	82.075	88.679	89.151	90.094	87.736	91.038	68.396	69.34	81.132	96.226	88.208	95.755	81.604	82.075	81.604	69.811	89.151	93.396	83.491	87.736	92.925	79.245	91.981	69.34	69.811	69.811	68.868	79.717	89.151	87.736	86.321	86.321	86.321	86.321
30900.21_2019	80.189	83.491	83.491	81.604	89.623	84.434	69.34	98.113	83.962	83.962	83.962	84.906	83.962	81.604	82.547	82.547	89.151	89.623	90.566	88.208	91.509	68.868	69.811	81.604	96.698	88.679	96.226	82.075	82.547	82.075	70.283	89.623	93.868	83.962	88.208	93.396	79.717	92.453	69.811	70.283	70.283	69.34	80.189	89.623	88.208	86.792	86.792	86.792	86.792
30900.22_2019	80.189	83.491	83.962	82.075	90.094	83.962	69.811	97.642	84.434	84.434	84.434	85.377	84.434	82.075	83.019	83.019	88.679	89.151	91.038	87.736	91.038	69.34	70.283	82.075	97.17	88.679	95.755	82.547	83.019	82.547	70.755	90.094	94.34	84.434	88.208	93.396	80.189	92.453	70.283	70.755	70.755	69.811	79.717	89.623	88.208	86.792	86.792	86.792	86.792
30900.23_2019	80.189	83.491	83.491	82.075	89.151	84.434	69.34	97.642	83.962	83.962	83.962	84.906	83.962	81.604	82.547	82.547	89.151	89.623	90.094	88.208	91.038	68.868	69.811	81.604	96.226	88.208	95.755	82.075	82.547	82.075	70.283	89.151	93.396	83.962	87.736	93.396	79.717	92.453	69.811	70.283	70.283	69.34	80.189	89.623	88.208	86.792	86.321	86.321	86.792
30900.24_2019	80.189	83.491	83.491	82.075	89.151	84.434	69.34	97.642	83.962	83.962	83.962	84.906	83.962	81.604	82.547	82.547	89.151	89.623	90.094	88.208	91.038	68.868	69.811	81.604	96.226	88.208	95.755	82.075	82.547	82.075	70.283	89.151	93.396	83.962	87.736	93.396	79.717	92.453	69.811	70.283	70.283	69.34	80.189	89.623	88.208	86.792	86.321	86.321	86.792
30900.25_2019	80.189	83.491	83.962	81.604	89.623	83.491	69.811	95.755	83.491	83.491	83.491	84.434	83.491	82.075	82.547	82.547	88.208	88.208	90.094	87.736	90.094	69.811	70.755	81.132	94.34	87.264	93.396	82.547	83.019	82.547	70.755	89.623	92.925	84.434	86.321	92.925	80.189	91.981	69.811	69.811	69.811	69.34	79.245	88.679	87.736	86.321	85.377	85.377	85.849
30900.26_2019	80.189	83.491	83.962	82.075	90.094	83.962	69.811	97.642	84.434	84.434	84.434	85.377	84.434	82.075	83.019	83.019	88.679	89.151	91.038	87.736	91.038	69.34	70.283	82.075	97.17	88.679	95.755	82.547	83.019	82.547	70.755	90.094	94.34	84.434	88.208	93.396	80.189	92.453	70.283	70.755	70.755	69.811	79.717	89.623	88.208	86.792	86.792	86.792	86.792
30900.27_2019	79.717	83.019	83.019	81.132	89.151	83.962	68.868	97.642	83.491	83.491	83.491	84.434	83.491	81.132	82.075	82.075	88.679	89.151	90.094	87.736	91.038	68.396	69.34	81.132	96.226	88.208	95.755	81.604	82.075	81.604	69.811	89.151	93.396	83.491	87.736	92.925	79.245	91.981	69.34	69.811	69.811	68.868	79.717	89.151	87.736	86.321	86.321	86.321	86.321
30900.28_2019	79.245	83.019	82.547	80.66	89.151	83.491	68.868	97.17	82.547	82.547	82.547	83.491	82.547	81.132	81.604	81.604	88.208	88.679	90.094	87.736	91.038	68.868	69.811	80.189	94.811	87.264	94.811	81.132	81.604	81.132	69.811	89.151	92.925	83.491	87.736	92.925	79.245	91.981	69.34	69.34	69.34	68.868	79.245	89.151	88.679	86.321	85.849	85.849	86.321
30900.29_2019	80.189	83.491	83.491	81.604	89.623	84.434	69.34	98.113	83.962	83.962	83.962	84.906	83.962	81.604	82.547	82.547	89.151	89.623	90.566	88.208	91.509	68.868	69.811	81.604	96.698	88.679	96.226	82.075	82.547	82.075	70.283	89.623	93.868	83.962	88.208	93.396	79.717	92.453	69.811	70.283	70.283	69.34	80.189	89.623	88.208	86.792	86.792	86.792	86.792
30900.2_2019	79.267	81.625	81.625	80.21	87.286	83.04	67.946	95.776	82.569	82.569	82.569	83.512	82.569	80.21	81.154	81.154	87.286	87.757	88.229	85.87	89.644	66.531	67.474	80.21	95.304	87.757	94.833	80.21	80.682	80.21	67.946	87.286	91.531	82.097	86.342	91.531	79.738	91.059	68.418	68.889	68.889	68.889	80.21	87.757	87.286	85.399	86.342	86.342	85.399
30900.30_2019	80.189	83.491	83.962	82.075	90.094	83.962	69.811	97.642	84.434	84.434	84.434	85.377	84.434	82.075	83.019	83.019	88.679	89.151	91.038	87.736	91.038	69.34	70.283	82.075	97.17	88.679	95.755	82.547	83.019	82.547	70.755	90.094	94.34	84.434	88.208	93.396	80.189	92.453	70.283	70.755	70.755	69.811	79.717	89.623	88.208	86.792	86.792	86.792	86.792
30900.31_2019	80.189	83.491	83.491	81.604	89.623	84.434	69.34	98.113	83.962	83.962	83.962	84.906	83.962	81.604	82.547	82.547	89.151	89.623	90.566	88.208	91.509	68.868	69.811	81.604	96.698	88.679	96.226	82.075	82.547	82.075	70.283	89.623	93.868	83.962	88.208	93.396	79.717	92.453	69.811	70.283	70.283	69.34	80.189	89.623	88.208	86.792	86.792	86.792	86.792
30900.32_2019	80.189	83.491	83.491	81.604	89.623	84.434	69.34	98.113	83.962	83.962	83.962	84.906	83.962	81.604	82.547	82.547	89.151	89.623	90.566	88.208	91.509	68.868	69.811	81.604	96.698	88.679	96.226	82.075	82.547	82.075	70.283	89.623	93.868	83.962	88.208	93.396	79.717	92.453	69.811	70.283	70.283	69.34	80.189	89.623	88.208	86.792	86.792	86.792	86.792
30900.33_2019	80.189	83.491	83.491	81.604	89.623	84.434	69.34	98.113	83.962	83.962	83.962	84.906	83.962	81.604	82.547	82.547	89.151	89.623	90.566	88.208	91.509	68.868	69.811	81.604	96.698	88.679	96.226	82.075	82.547	82.075	70.283	89.623	93.868	83.962	88.208	93.396	79.717	92.453	69.811	70.283	70.283	69.34	80.189	89.623	88.208	86.792	86.792	86.792	86.792
30900.34_2019	79.738	83.04	83.04	81.154	89.172	83.984	69.361	97.663	83.984	83.984	83.984	84.455	83.512	81.625	82.097	82.097	89.172	89.644	90.116	87.757	91.059	68.889	69.833	81.154	96.248	88.229	95.776	81.625	82.097	81.625	70.304	89.172	93.418	83.512	87.757	92.946	79.738	92.003	69.361	70.304	70.304	69.361	80.21	89.172	87.757	86.342	86.814	86.814	86.342
30900.35_2019	80.189	83.491	83.491	81.604	89.623	84.434	69.34	98.113	83.962	83.962	83.962	84.906	83.962	81.604	82.547	82.547	89.151	89.623	90.566	88.208	91.509	68.868	69.811	81.604	96.698	88.679	96.226	82.075	82.547	82.075	70.283	89.623	93.868	83.962	88.208	93.396	79.717	92.453	69.811	70.283	70.283	69.34	80.189	89.623	88.208	86.792	86.792	86.792	86.792
30900.36_2019	80.189	83.491	83.491	81.604	89.623	84.434	69.34	98.113	83.962	83.962	83.962	84.906	83.962	81.604	82.547	82.547	89.151	89.623	90.566	88.208	91.509	68.868	69.811	81.604	96.698	88.679	96.226	82.075	82.547	82.075	70.283	89.623	93.868	83.962	88.208	93.396	79.717	92.453	69.811	70.283	70.283	69.34	80.189	89.623	88.208	86.792	86.792	86.792	86.792
30900.37_2019	80.189	83.491	83.491	81.604	89.623	84.434	69.34	98.113	83.962	83.962	83.962	84.906	83.962	81.604	82.547	82.547	89.151	89.623	90.566	88.208	91.509	68.868	69.811	81.604	96.698	88.679	96.226	82.075	82.547	82.075	70.283	89.623	93.868	83.962	88.208	93.396	79.717	92.453	69.811	70.283	70.283	69.34	80.189	89.623	88.208	86.792	86.792	86.792	86.792
30900.38_2019	80.189	83.491	83.491	81.604	89.623	84.434	69.34	98.113	83.962	83.962	83.962	84.906	83.962	81.604	82.547	82.547	89.151	89.623	90.566	88.208	91.509	68.868	69.811	81.604	96.698	88.679	96.226	82.075	82.547	82.075	70.283	89.623	93.868	83.962	88.208	93.396	79.717	92.453	69.811	70.283	70.283	69.34	80.189	89.623	88.208	86.792	86.792	86.792	86.792
30900.39_2019	80.189	83.491	83.491	81.604	89.623	84.434	69.34	98.113	83.962	83.962	83.962	84.906	83.962	81.604	82.547	82.547	89.151	89.623	90.566	88.208	91.509	68.868	69.811	81.604	96.698	88.679	96.226	82.075	82.547	82.075	70.283	89.623	93.868	83.962	88.208	93.396	79.717	92.453	69.811	70.283	70.283	69.34	80.189	89.623	88.208	86.792	86.792	86.792	86.792
30900.3_2019	79.738	83.04	83.04	81.154	89.172	83.984	69.361	97.663	83.984	83.984	83.984	84.455	83.512	81.625	82.097	82.097	89.172	89.644	90.116	87.757	91.059	68.889	69.833	81.154	96.248	88.229	95.776	81.625	82.097	81.625	70.304	89.172	93.418	83.512	87.757	92.946	79.738	92.003	69.361	70.304	70.304	69.361	80.21	89.172	87.757	86.342	86.814	86.814	86.342
30900.40_2019	80.189	83.491	83.491	81.604	89.623	84.434	69.34	98.113	83.962	83.962	83.962	84.906	83.962	81.604	82.547	82.547	89.151	89.623	90.566	88.208	91.509	68.868	69.811	81.604	96.698	88.679	96.226	82.075	82.547	82.075	70.283	89.623	93.868	83.962	88.208	93.396	79.717	92.453	69.811	70.283	70.283	69.34	80.189	89.623	88.208	86.792	86.792	86.792	86.792
30900.4_2019	80.189	83.491	83.491	81.604	89.623	84.434	69.34	98.113	83.962	83.962	83.962	84.906	83.962	81.604	82.547	82.547	89.151	89.623	90.566	88.208	91.509	68.868	69.811	81.604	96.698	88.679	96.226	82.075	82.547	82.075	70.283	89.623	93.868	83.962	88.208	93.396	79.717	92.453	69.811	70.283	70.283	69.34	80.189	89.623	88.208	86.792	86.792	86.792	86.792
30900.6_2019	80.189	83.491	83.491	81.604	89.623	84.434	69.34	97.642	83.962	83.962	83.962	84.906	83.962	81.604	82.547	82.547	89.151	89.151	90.094	88.208	91.509	68.868	69.811	81.604	96.226	88.679	95.755	82.075	82.547	82.075	69.811	89.623	93.868	83.962	87.736	92.925	79.717	91.981	69.34	69.811	69.811	68.868	80.189	89.151	87.736	86.792	86.792	86.792	86.321
30900.7_2019	79.717	83.019	83.019	81.132	89.151	83.962	68.868	97.642	83.491	83.491	83.491	84.434	83.491	81.132	82.075	82.075	88.679	89.151	90.094	87.736	91.038	68.396	69.34	81.132	96.226	88.208	95.755	81.604	82.075	81.604	69.811	89.151	93.396	83.491	87.736	92.925	79.245	91.981	69.34	69.811	69.811	68.868	79.717	89.151	87.736	86.321	86.321	86.321	86.321
30900.9_2019	79.717	83.019	83.019	81.132	89.151	83.962	69.34	97.642	83.491	83.491	83.491	84.434	83.491	81.132	82.075	82.075	88.679	89.151	90.094	88.208	91.038	68.868	69.811	81.604	96.226	88.208	95.755	81.604	82.075	81.604	70.283	89.151	93.396	83.491	87.736	92.925	79.717	91.981	69.811	70.283	70.283	69.34	80.189	89.151	87.736	86.321	86.321	86.321	86.321
32031.5_2019	78.302	80.189	80.66	78.302	89.151	80.66	67.453	90.566	79.245	80.189	80.189	79.717	79.245	78.774	78.774	78.774	83.962	84.434	89.151	87.264	87.264	66.509	67.453	77.358	89.623	85.377	89.151	79.245	79.717	79.245	67.925	89.151	91.509	81.132	88.208	89.151	77.83	88.679	67.453	67.925	67.925	67.453	78.774	88.679	85.377	83.962	84.906	84.906	84.434
32031.6_2019	77.83	80.189	80.66	77.83	88.208	80.189	67.453	89.623	80.189	80.189	80.189	80.66	80.189	78.302	79.245	79.245	83.491	83.962	88.679	86.792	86.321	66.038	66.981	77.83	90.094	85.377	89.151	79.245	79.717	79.245	67.453	88.208	90.566	80.66	88.208	88.679	77.358	87.736	67.453	67.925	67.925	67.453	78.302	88.208	84.906	83.491	84.434	84.434	83.962
33853.19_2019	79.717	82.547	83.491	81.604	83.962	83.962	69.34	87.736	83.491	83.491	83.491	83.962	83.491	80.66	81.604	81.604	83.491	83.491	83.962	84.434	85.377	67.453	68.396	80.66	87.736	91.038	87.736	82.075	82.547	82.075	68.868	83.962	87.264	82.075	84.906	86.321	78.302	86.321	68.868	69.34	69.34	67.925	78.774	83.962	83.962	82.075	83.962	83.491	83.019
33853.22_2019	77.83	81.132	83.019	81.132	82.547	83.491	68.868	86.792	82.547	82.547	82.547	83.019	82.547	79.717	81.132	81.132	82.547	82.547	83.019	83.962	84.434	65.094	66.038	79.717	86.321	89.151	85.849	81.604	82.075	81.604	66.509	82.547	87.264	81.604	85.377	84.906	78.302	84.906	67.453	68.868	68.868	67.925	77.358	82.547	82.547	80.66	83.019	82.547	82.547
33853.52_2019	77.83	82.547	81.604	82.075	84.906	82.075	70.283	88.679	83.019	83.019	83.019	83.491	83.019	81.132	81.132	81.132	84.906	84.906	85.377	84.906	87.264	68.396	69.34	80.189	87.736	91.981	88.679	80.66	81.132	80.66	69.34	84.906	87.736	82.075	86.321	86.321	79.245	86.321	69.811	69.811	69.811	69.34	79.245	82.547	84.906	82.547	84.906	84.434	83.962
33853.53_2019	79.267	82.097	83.04	82.569	85.399	84.927	67.474	87.757	82.569	82.569	82.569	83.512	82.569	80.21	81.154	81.154	84.455	84.455	83.984	83.984	84.927	66.059	67.003	80.21	86.814	92.474	88.701	82.097	82.097	81.625	67.003	85.399	87.286	81.625	84.455	86.342	78.795	85.87	67.003	67.474	67.474	66.531	77.38	83.984	85.399	82.569	84.455	83.984	83.984
33853.54_2019	75.943	81.132	80.189	81.132	84.434	80.66	68.396	86.792	81.604	81.604	81.604	82.075	81.604	78.774	79.717	79.717	83.491	83.491	83.019	82.547	84.434	66.509	67.453	78.774	85.849	91.981	86.792	79.717	79.717	79.245	67.453	84.434	85.377	80.66	83.962	84.434	79.245	84.434	67.925	67.925	67.925	67.453	77.83	80.189	82.547	80.66	83.019	82.547	81.132
33853.55_2019	79.245	83.019	84.434	83.491	85.849	84.434	68.396	88.208	83.491	83.491	83.491	84.434	83.491	81.132	82.075	82.075	84.906	84.906	85.377	84.434	86.321	66.981	67.925	81.132	87.264	93.396	89.151	83.019	83.019	82.547	67.925	85.849	86.792	82.547	84.906	86.792	78.774	86.321	67.925	68.396	68.396	67.453	78.302	83.491	84.906	83.019	84.906	84.434	83.962
33853.56_2019	80.189	81.132	82.075	82.547	84.434	83.019	67.453	87.736	83.019	83.019	83.019	83.962	83.019	80.189	81.604	81.604	83.962	83.962	84.434	83.962	85.377	65.094	66.038	81.132	87.736	93.396	87.736	81.132	81.604	81.132	66.509	84.434	88.208	82.547	83.962	85.849	81.132	85.849	67.453	67.925	67.925	66.981	78.302	84.434	84.434	81.604	83.962	83.491	83.962
33853.57_2019	78.774	83.962	83.491	83.019	85.377	84.434	68.868	88.679	83.491	83.491	83.491	83.962	83.491	83.019	81.604	81.604	83.019	83.019	85.377	84.434	86.792	68.868	69.811	82.075	87.736	89.623	88.679	82.547	83.019	82.547	70.283	85.377	86.792	83.962	84.434	86.792	82.075	86.321	69.34	69.34	69.34	69.811	81.132	83.019	84.434	83.491	82.547	82.075	82.547
33853.58_2019	78.774	82.075	82.075	82.075	84.434	82.547	67.453	88.679	82.547	82.547	82.547	83.962	82.547	80.66	81.604	81.604	84.906	84.906	83.962	83.962	85.849	66.038	66.509	81.132	87.736	89.151	88.208	80.66	81.132	80.66	66.981	84.434	86.792	81.604	84.434	87.264	79.245	86.792	66.981	66.981	66.981	66.509	77.83	83.491	84.906	83.491	83.962	83.491	83.019
33853.60_2019	78.774	83.962	83.491	83.019	85.377	84.434	68.868	88.679	83.491	83.491	83.491	83.962	83.491	83.019	81.604	81.604	83.019	83.019	85.377	84.434	86.792	68.868	69.811	82.075	87.736	89.623	88.679	82.547	83.019	82.547	70.283	85.377	86.792	83.962	84.434	86.792	82.075	86.321	69.34	69.34	69.34	69.811	81.132	83.019	84.434	83.491	82.547	82.075	82.547
33853.61_2019	79.267	83.04	84.455	84.455	87.757	84.455	69.833	89.644	84.927	84.927	84.927	85.87	84.927	82.569	83.512	83.512	84.455	84.455	86.342	85.399	87.286	67.474	68.418	82.569	88.701	92.946	90.116	83.512	83.984	83.512	68.418	87.757	88.229	83.512	85.87	87.757	80.682	87.286	69.361	69.833	69.833	68.889	78.795	84.927	85.399	83.512	83.984	83.512	84.455
33853.62_2019	79.245	83.019	84.434	84.434	87.736	84.434	69.811	89.623	84.906	84.906	84.906	85.849	84.906	82.547	83.491	83.491	85.377	85.377	86.321	85.377	87.264	67.453	68.396	82.547	88.679	93.868	90.094	83.962	83.962	83.491	68.396	87.736	88.208	83.491	85.849	87.736	80.66	87.264	69.34	69.811	69.811	68.868	78.774	84.906	85.377	83.491	84.906	84.434	84.434
33853.63_2019	79.76	83.062	82.59	82.118	84.949	84.005	68.911	88.25	82.59	82.59	82.59	83.062	82.59	82.118	80.703	80.703	83.062	83.062	84.949	84.005	86.364	67.967	68.911	81.175	87.307	90.137	88.722	81.647	82.118	81.647	69.383	84.949	86.364	83.062	84.477	86.364	80.703	85.892	69.383	69.383	69.383	68.911	79.76	82.59	84.949	84.005	83.062	82.59	83.062
33853.64_2019	79.245	83.962	83.491	83.019	85.849	84.434	68.868	89.151	83.491	83.491	83.491	83.962	83.491	83.019	81.604	81.604	83.491	83.491	85.849	84.906	87.264	68.868	69.811	82.075	88.208	90.094	89.151	82.547	83.019	82.547	70.283	85.849	87.264	83.962	84.906	87.264	82.075	86.792	69.34	69.34	69.34	69.811	81.132	83.491	84.906	83.962	83.019	82.547	83.019
33853.67_2019	78.302	81.604	83.491	83.491	85.377	82.547	69.34	87.264	83.491	83.491	83.491	83.019	82.547	82.075	81.132	81.132	84.434	84.434	83.962	84.906	84.906	67.925	68.868	80.66	85.849	91.509	87.264	82.547	83.019	82.547	69.34	85.377	85.849	83.019	84.434	86.321	80.66	86.321	68.396	69.811	69.811	68.868	81.132	83.019	84.434	82.547	83.019	82.547	83.962
33853.68_2019	79.245	82.075	83.491	83.019	84.906	83.962	70.755	88.679	83.019	83.019	83.019	83.491	83.019	81.132	82.075	82.075	85.377	85.377	85.849	84.906	85.849	68.868	69.811	80.189	87.264	92.453	88.679	83.019	83.019	82.547	69.34	84.906	87.264	82.075	87.264	87.736	79.717	86.792	69.811	70.283	70.283	69.34	80.189	84.434	86.792	83.491	85.849	85.377	85.377
33853.70_2019	78.323	82.569	81.625	81.625	84.927	82.097	70.304	89.172	83.04	83.04	83.04	83.512	83.04	80.682	81.154	81.154	84.927	84.927	85.87	83.984	86.814	68.418	69.361	80.682	88.229	91.531	89.172	80.682	81.154	80.682	69.361	84.927	87.757	82.097	86.342	86.814	79.267	86.342	69.833	69.833	69.833	69.361	79.267	83.04	85.399	83.04	84.927	84.455	83.984
33853.72_2019	79.245	84.434	85.849	85.849	87.264	85.849	70.283	89.623	86.321	86.321	86.321	86.792	86.321	83.962	84.434	84.434	84.434	84.434	86.321	85.377	87.736	68.396	69.34	83.491	88.679	92.925	90.094	84.906	85.377	84.906	69.34	87.264	88.208	84.906	85.849	87.736	80.66	87.264	69.811	70.283	70.283	69.34	79.245	84.434	84.906	83.019	84.434	83.962	83.962
33853.73_2019	80.189	83.962	84.434	85.377	86.321	84.434	70.283	89.151	84.906	84.906	84.906	85.377	84.906	83.491	83.019	83.019	84.906	84.906	85.849	84.434	86.792	68.396	69.34	83.491	88.208	91.509	89.623	83.491	83.962	83.491	69.34	86.321	87.264	83.491	84.906	87.264	80.189	86.321	70.283	70.283	70.283	69.34	79.717	83.962	85.377	83.491	83.962	83.491	85.377
33853.74_2019	78.774	83.491	83.962	84.434	85.377	83.962	69.811	88.679	84.434	84.434	84.434	84.906	84.434	83.019	82.547	82.547	83.962	83.962	85.377	84.434	86.321	67.925	68.868	82.075	87.736	91.509	89.151	83.019	83.491	83.019	68.868	85.377	86.792	83.019	84.434	86.792	79.245	85.849	69.34	69.811	69.811	68.868	78.302	83.491	83.962	82.547	84.434	83.962	83.019
33853.78_2019	78.774	83.962	85.377	85.377	86.792	85.377	70.755	89.151	85.849	85.849	85.849	86.321	85.849	83.491	83.962	83.962	83.962	83.962	85.849	84.906	87.264	67.925	68.868	83.019	88.208	92.453	89.623	84.434	84.906	84.434	68.868	86.792	87.736	84.434	85.377	87.264	80.189	86.792	70.283	70.755	70.755	69.811	78.774	83.962	84.434	82.547	84.906	84.434	83.491
33853.80_2019	78.774	82.547	82.075	81.604	84.906	82.075	69.34	89.151	83.019	83.019	83.019	83.491	83.019	81.604	81.132	81.132	85.849	85.849	84.906	84.434	87.264	67.925	68.868	81.132	88.208	92.453	88.679	81.604	81.604	81.132	69.34	84.906	87.264	83.019	85.377	87.736	80.189	87.264	69.34	69.34	69.34	68.868	80.189	83.491	85.377	83.491	85.377	84.906	84.434
33853.82_2019	81.132	83.019	84.434	83.962	86.792	85.377	70.283	90.094	84.434	84.434	84.434	84.906	84.434	83.491	82.547	82.547	85.849	85.849	87.264	85.849	88.208	67.453	68.396	82.075	89.151	91.981	91.038	83.019	83.491	83.019	68.396	86.792	88.679	83.491	87.264	88.679	80.66	87.736	69.811	69.811	69.811	69.34	78.774	85.377	87.264	84.906	85.849	85.377	85.377
33853.85_2019	79.267	83.984	84.455	84.927	85.399	84.455	69.361	89.172	84.927	84.927	84.927	85.399	84.927	83.512	83.04	83.04	83.984	83.984	85.87	84.455	86.814	68.418	69.361	82.569	88.229	91.531	89.644	83.512	83.984	83.512	69.361	85.399	87.286	83.512	84.927	87.286	79.738	86.342	68.889	69.361	69.361	68.418	78.795	83.984	84.455	82.569	83.984	83.512	83.512
33853.86_2019	79.76	83.533	84.005	84.005	85.42	84.005	69.383	89.194	85.42	85.42	85.42	84.949	84.477	84.477	82.59	82.59	84.949	84.949	85.892	84.477	86.835	69.854	70.798	82.59	88.25	91.081	89.666	83.062	83.533	83.062	70.326	85.42	87.307	83.533	84.949	87.307	80.232	86.364	68.439	69.854	69.854	68.911	79.76	84.005	84.477	82.59	84.949	84.477	83.533
33853.87_2019	80.66	83.962	85.377	86.321	86.792	85.377	71.226	89.623	85.849	85.849	85.849	86.321	85.849	84.434	83.962	83.962	85.377	85.377	86.321	84.906	87.264	68.396	69.34	84.434	88.679	91.509	90.094	84.434	84.906	84.434	69.34	86.792	87.736	84.434	85.377	87.736	81.132	86.792	70.755	71.226	71.226	70.283	79.717	84.434	84.906	83.962	84.434	83.962	84.906
33853.89_2019	79.245	85.377	84.906	84.434	85.849	84.906	70.283	90.094	85.377	85.377	85.377	85.849	85.377	83.962	83.962	83.962	84.906	84.906	86.792	84.906	88.208	69.34	70.283	83.019	88.679	91.038	89.151	83.962	84.434	83.962	70.283	85.849	88.208	84.906	85.849	87.736	80.66	87.264	69.811	69.811	69.811	69.34	79.717	83.962	84.906	83.019	84.906	84.434	83.491
33853.90_2019	78.774	82.547	82.075	81.604	85.849	82.075	69.811	89.151	83.019	83.019	83.019	83.491	83.491	81.604	81.132	81.132	84.906	84.906	85.377	84.434	86.321	68.396	69.34	81.132	88.208	91.509	88.679	81.604	82.075	81.604	69.811	85.849	87.264	83.491	84.906	87.736	80.189	87.264	69.811	69.811	69.811	69.34	80.66	83.962	85.377	83.491	85.377	84.906	84.434
33853.93_2019	78.774	82.547	83.019	83.019	86.321	83.019	70.283	89.151	83.962	83.962	83.962	84.434	83.962	81.604	82.075	82.075	84.906	84.906	84.906	84.906	86.792	67.925	68.868	81.604	88.208	92.925	88.679	82.075	82.547	82.075	69.34	86.321	87.736	83.962	85.377	87.736	81.132	87.736	70.283	70.283	70.283	69.811	80.189	83.491	85.377	83.491	84.434	83.962	84.434
[truncated: 238 more columns]
