# Supplementary material for: Genetic Characterization of Small Ruminant Lentiviruses (SRLVs) Circulating in Naturally Infected Sheep in Central Italy
Source: Viruses. 2022 Mar 25;14(4):686. doi: 10.3390/v14040686 (PMC9032261; doi:10.3390/v14040686)
Supplement: Supplementary file 1 [file viruses-14-00686-s001.zip › Supplementary materials/Table S3_Pairwise Distances.xlsx]

## Sheet: MatrixOutput
Table S3: Pairwise distances
	AF322109_1GA_1C	AF479638_P1OLV	AY101611_85/34_USA	AY445885	AY900630_GANSU	EU010123_A1_IT	EU293537_ROCCAVERANO	FJ195346_Ov496	FR693813	FR694692	FR694693	FR694695	FR694696	33853.51_2019	FR694909	FR694910	FR694915	FR694916	FR694917	FR694918	FR694919	FR694920	FR694921	FR695064	FR695719	FR828811	FR828814	GQ255434	GQ255435	GQ255436	GQ381130_SEUI_E2	GU120138_Shanxi	HM210570_FESC-752	HQ848062_is697	It004g04	It007.5s03	It008g03	It014s03	It025g02	It026g02	It027g02	It029g02	It030g03	It035s05	It037s05	It041.9g05	It043g05	It045g05	It047.9g05
AF322109_1GA_1C
AF479638_P1OLV	0.258013
AY101611_85/34_USA	0.282297	0.1563
AY445885	0.274322	0.194577	0.179365
AY900630_GANSU	0.23764	0.238782	0.223285	0.229665
EU010123_A1_IT	0.263158	0.189793	0.165079	0.173016	0.23764
EU293537_ROCCAVERANO	0.30609	0.307568	0.3125	0.314103	0.294872	0.302885
FJ195346_Ov496	0.210526	0.227564	0.220096	0.22488	0.153239	0.215311	0.302885
FR693813	0.263158	0.199362	0.174603	0.204762	0.22488	0.179365	0.285256	0.23445
FR694692	0.263158	0.196172	0.171429	0.209524	0.220096	0.184127	0.290064	0.23764	0.0142857
FR694693	0.258373	0.199362	0.174603	0.214286	0.223285	0.18254	0.285256	0.232855	0.0174603	0.00952381
FR694695	0.261563	0.204147	0.174603	0.2	0.226475	0.203175	0.304487	0.240829	0.0936508	0.0952381	0.0984127
FR694696	0.256778	0.199362	0.17619	0.198413	0.215311	0.201587	0.296474	0.236045	0.106349	0.107937	0.111111	0.112698
33853.51_2019	0.296651	0.194577	0.15873	0.18254	0.240829	0.192063	0.304487	0.264753	0.165079	0.166667	0.173016	0.171429	0.177778
FR694909	0.261563	0.181818	0.163492	0.2	0.22488	0.193651	0.30609	0.232855	0.142857	0.138095	0.14127	0.142857	0.14127	0.161905
FR694910	0.261563	0.181818	0.163492	0.2	0.22488	0.193651	0.30609	0.232855	0.142857	0.138095	0.14127	0.142857	0.14127	0.161905	0
FR694915	0.239234	0.25641	0.23126	0.242424	0.121643	0.253589	0.282051	0.178515	0.240829	0.239234	0.239234	0.236045	0.232855	0.251994	0.242424	0.242424
FR694916	0.23764	0.25641	0.23126	0.242424	0.123223	0.253589	0.282051	0.176935	0.240829	0.239234	0.239234	0.236045	0.232855	0.251994	0.242424	0.242424	0.00157978
FR694917	0.239234	0.227564	0.204147	0.23764	0.129542	0.218501	0.3125	0.14376	0.229665	0.22807	0.22807	0.23126	0.216906	0.242424	0.218501	0.218501	0.14218	0.1406
FR694918	0.240829	0.246795	0.216906	0.245614	0.121643	0.240829	0.283654	0.154818	0.229665	0.22488	0.22488	0.216906	0.212121	0.226475	0.22488	0.22488	0.132701	0.134281	0.116904
FR694919	0.229665	0.227564	0.218501	0.23445	0.104265	0.216906	0.288462	0.148499	0.216906	0.215311	0.218501	0.221691	0.205742	0.240829	0.22807	0.22807	0.116904	0.118483	0.110585	0.113744
FR694920	0.342949	0.334944	0.323718	0.294872	0.309295	0.304487	0.163462	0.3125	0.31891	0.322115	0.322115	0.339744	0.301282	0.301282	0.323718	0.323718	0.293269	0.293269	0.298077	0.293269	0.294872
FR694921	0.336538	0.331723	0.322115	0.290064	0.310897	0.310897	0.160256	0.30609	0.315705	0.31891	0.315705	0.330128	0.298077	0.304487	0.323718	0.323718	0.299679	0.299679	0.30609	0.298077	0.30609	0.0304487
FR695064	0.282297	0.218501	0.173016	0.184127	0.216906	0.201587	0.304487	0.240829	0.166667	0.161905	0.171429	0.166667	0.144444	0.173016	0.160317	0.160317	0.240829	0.240829	0.23126	0.229665	0.22488	0.3125	0.3125
FR695719	0.229665	0.232372	0.207337	0.236045	0.150079	0.207337	0.3125	0.112164	0.22488	0.226475	0.22807	0.226475	0.207337	0.23764	0.22488	0.22488	0.173776	0.172196	0.150079	0.167457	0.151659	0.30609	0.3125	0.226475
FR828811	0.226475	0.246795	0.210526	0.215311	0.192733	0.229665	0.299679	0.194313	0.221691	0.221691	0.22807	0.221691	0.215311	0.232855	0.208931	0.208931	0.206951	0.208531	0.197472	0.202212	0.195893	0.310897	0.31891	0.232855	0.183254
FR828814	0.245614	0.241987	0.197767	0.23764	0.146919	0.218501	0.315705	0.118483	0.239234	0.236045	0.23764	0.240829	0.220096	0.23764	0.223285	0.223285	0.165877	0.164297	0.1406	0.146919	0.14534	0.296474	0.304487	0.226475	0.0853081	0.176935
GQ255434	0.280702	0.169059	0.0650794	0.185714	0.23126	0.160317	0.323718	0.226475	0.171429	0.169841	0.173016	0.174603	0.179365	0.17619	0.169841	0.169841	0.23764	0.23764	0.202552	0.226475	0.221691	0.325321	0.328526	0.173016	0.221691	0.23126	0.215311
GQ255435	0.277512	0.167464	0.0634921	0.180952	0.229665	0.155556	0.31891	0.221691	0.169841	0.168254	0.171429	0.173016	0.174603	0.177778	0.171429	0.171429	0.236045	0.236045	0.199362	0.223285	0.220096	0.322115	0.325321	0.171429	0.216906	0.226475	0.213716	0.0047619
GQ255436	0.277512	0.170654	0.0634921	0.184127	0.232855	0.15873	0.31891	0.22488	0.173016	0.171429	0.174603	0.17619	0.177778	0.177778	0.171429	0.171429	0.239234	0.239234	0.202552	0.226475	0.223285	0.320513	0.323718	0.174603	0.220096	0.229665	0.213716	0.0047619	0.0031746
GQ381130_SEUI_E2	0.341308	0.330144	0.322222	0.292063	0.30303	0.309524	0.160256	0.299841	0.322222	0.325397	0.322222	0.330159	0.304762	0.312698	0.320635	0.320635	0.296651	0.295056	0.293461	0.296651	0.298246	0.0544872	0.0352564	0.322222	0.30303	0.30941	0.295056	0.331746	0.328571	0.326984
GU120138_Shanxi	0.23764	0.238782	0.223285	0.229665	0	0.23764	0.294872	0.153239	0.22488	0.220096	0.223285	0.226475	0.215311	0.240829	0.22488	0.22488	0.121643	0.123223	0.129542	0.121643	0.104265	0.309295	0.310897	0.216906	0.150079	0.192733	0.146919	0.23126	0.229665	0.232855	0.30303
HM210570_FESC-752	0.240829	0.24359	0.22807	0.232855	0.0963665	0.223285	0.294872	0.123223	0.226475	0.22807	0.22807	0.22807	0.213716	0.253589	0.22807	0.22807	0.129542	0.131122	0.104265	0.121643	0.093207	0.30609	0.314103	0.239234	0.135861	0.187994	0.150079	0.232855	0.22807	0.23126	0.304625	0.0963665
HQ848062_is697	0.277512	0.15311	0.147619	0.18254	0.232855	0.174603	0.302885	0.244019	0.179365	0.171429	0.177778	0.190476	0.185714	0.174603	0.166667	0.166667	0.245614	0.247209	0.23764	0.23445	0.240829	0.309295	0.314103	0.192063	0.229665	0.23764	0.218501	0.161905	0.163492	0.163492	0.311111	0.232855	0.244019
It004g04	0.23764	0.245614	0.230159	0.238095	0.119617	0.225397	0.298077	0.172249	0.24127	0.244444	0.249206	0.252381	0.231746	0.25873	0.238095	0.238095	0.145136	0.143541	0.135566	0.130781	0.122807	0.309295	0.317308	0.236508	0.1563	0.186603	0.14673	0.236508	0.231746	0.234921	0.309524	0.119617	0.137161	0.239683
It007.5s03	0.23126	0.23126	0.209524	0.247619	0.157895	0.230159	0.304487	0.124402	0.246032	0.239683	0.246032	0.250794	0.226984	0.255556	0.219048	0.219048	0.185008	0.183413	0.1563	0.162679	0.157895	0.31891	0.322115	0.233333	0.111643	0.177033	0.0877193	0.226984	0.225397	0.225397	0.314286	0.157895	0.170654	0.230159	0.153968
It008g03	0.291866	0.210526	0.180952	0.206349	0.207337	0.196825	0.3125	0.253589	0.184127	0.180952	0.179365	0.187302	0.180952	0.196825	0.174603	0.174603	0.23445	0.236045	0.247209	0.229665	0.221691	0.326923	0.322115	0.185714	0.247209	0.239234	0.23764	0.201587	0.203175	0.203175	0.314286	0.207337	0.218501	0.179365	0.246032	0.233333
It014s03	0.23126	0.23445	0.209524	0.252381	0.151515	0.230159	0.302885	0.125997	0.242857	0.236508	0.242857	0.250794	0.226984	0.257143	0.22381	0.22381	0.185008	0.183413	0.15949	0.161085	0.154705	0.3125	0.315705	0.234921	0.110048	0.181818	0.0845295	0.230159	0.228571	0.228571	0.307937	0.151515	0.165869	0.230159	0.152381	0.0190476	0.234921
It025g02	0.318979	0.311005	0.320635	0.32381	0.298246	0.315873	0.0528846	0.307815	0.298413	0.303175	0.298413	0.306349	0.298413	0.314286	0.309524	0.309524	0.287081	0.285486	0.30941	0.293461	0.288676	0.184295	0.18109	0.311111	0.3126	0.311005	0.318979	0.330159	0.325397	0.325397	0.155556	0.298246	0.30303	0.312698	0.301587	0.303175	0.312698	0.3
It026g02	0.307815	0.307815	0.306349	0.307937	0.285486	0.303175	0.036859	0.295056	0.287302	0.292063	0.287302	0.301587	0.296825	0.303175	0.303175	0.303175	0.272727	0.271132	0.296651	0.277512	0.279107	0.176282	0.171474	0.301587	0.30303	0.301435	0.30303	0.319048	0.314286	0.314286	0.147619	0.285486	0.288676	0.303175	0.288889	0.293651	0.304762	0.290476	0.0301587
It027g02	0.311005	0.314195	0.311111	0.314286	0.295056	0.303175	0.0224359	0.30303	0.288889	0.293651	0.288889	0.306349	0.3	0.307937	0.307937	0.307937	0.282297	0.280702	0.30622	0.287081	0.288676	0.177885	0.174679	0.306349	0.307815	0.30303	0.307815	0.320635	0.315873	0.315873	0.149206	0.295056	0.296651	0.301587	0.292063	0.301587	0.312698	0.3	0.0349206	0.0142857
It029g02	0.30941	0.317384	0.312698	0.311111	0.290271	0.306349	0.0416667	0.299841	0.293651	0.298413	0.293651	0.303175	0.306349	0.306349	0.309524	0.309524	0.277512	0.275917	0.298246	0.282297	0.283892	0.18109	0.176282	0.307937	0.314195	0.304625	0.311005	0.319048	0.314286	0.314286	0.152381	0.290271	0.293461	0.312698	0.290476	0.3	0.307937	0.298413	0.0349206	0.0111111	0.0222222
It030g03	0.283892	0.220096	0.206349	0.204762	0.226475	0.198413	0.307692	0.244019	0.174603	0.174603	0.179365	0.193651	0.169841	0.17619	0.174603	0.174603	0.23445	0.236045	0.245614	0.23126	0.229665	0.3125	0.314103	0.180952	0.240829	0.232855	0.236045	0.212698	0.214286	0.214286	0.312698	0.226475	0.232855	0.195238	0.249206	0.242857	0.119048	0.246032	0.309524	0.3	0.304762	0.306349
It035s05	0.221691	0.253589	0.233333	0.239683	0.145136	0.252381	0.285256	0.151515	0.25873	0.257143	0.25873	0.247619	0.236508	0.271429	0.246032	0.246032	0.132376	0.130781	0.135566	0.141946	0.138756	0.285256	0.291667	0.247619	0.175439	0.191388	0.15949	0.24127	0.236508	0.239683	0.284127	0.145136	0.140351	0.260317	0.131746	0.150794	0.261905	0.157143	0.288889	0.277778	0.28254	0.279365	0.250794
It037s05	0.236045	0.248804	0.228571	0.236508	0.143541	0.234921	0.288462	0.165869	0.246032	0.244444	0.246032	0.24127	0.230159	0.255556	0.233333	0.233333	0.138756	0.137161	0.127592	0.129187	0.125997	0.286859	0.294872	0.238095	0.178628	0.202552	0.154705	0.230159	0.225397	0.228571	0.285714	0.143541	0.132376	0.246032	0.126984	0.153968	0.246032	0.157143	0.287302	0.280952	0.287302	0.279365	0.242857	0.0746032
It041.9g05	0.244019	0.247209	0.242857	0.249206	0.148325	0.252381	0.301282	0.191388	0.250794	0.252381	0.253968	0.247619	0.233333	0.255556	0.231746	0.231746	0.141946	0.143541	0.148325	0.141946	0.132376	0.315705	0.326923	0.244444	0.196172	0.210526	0.178628	0.249206	0.244444	0.247619	0.320635	0.148325	0.143541	0.247619	0.142857	0.177778	0.252381	0.180952	0.298413	0.288889	0.298413	0.292063	0.246032	0.152381	0.0984127
It043g05	0.216906	0.239234	0.228571	0.247619	0.141946	0.231746	0.278846	0.165869	0.234921	0.233333	0.234921	0.242857	0.215873	0.236508	0.225397	0.225397	0.129187	0.127592	0.141946	0.15949	0.135566	0.298077	0.301282	0.231746	0.15311	0.194577	0.15311	0.228571	0.226984	0.230159	0.296825	0.141946	0.14992	0.24127	0.134921	0.149206	0.249206	0.147619	0.279365	0.269841	0.277778	0.277778	0.24127	0.136508	0.139683	0.153968
It045g05	0.220096	0.244019	0.230159	0.249206	0.143541	0.233333	0.275641	0.167464	0.233333	0.231746	0.233333	0.24127	0.21746	0.238095	0.226984	0.226984	0.133971	0.132376	0.143541	0.164274	0.137161	0.301282	0.304487	0.233333	0.154705	0.196172	0.154705	0.230159	0.228571	0.231746	0.3	0.143541	0.151515	0.242857	0.136508	0.150794	0.250794	0.149206	0.27619	0.269841	0.274603	0.274603	0.246032	0.138095	0.144444	0.15873	0.0047619
It047.9g05	0.240829	0.261563	0.238095	0.239683	0.154705	0.249206	0.293269	0.180223	0.252381	0.250794	0.252381	0.253968	0.244444	0.265079	0.246032	0.246032	0.140351	0.138756	0.143541	0.14992	0.141946	0.296474	0.304487	0.253968	0.197767	0.210526	0.175439	0.242857	0.238095	0.24127	0.295238	0.154705	0.133971	0.25873	0.138095	0.169841	0.257143	0.173016	0.293651	0.280952	0.287302	0.285714	0.253968	0.0968254	0.0412698	0.0984127	0.146032	0.150794
It051g06	0.311005	0.299841	0.309524	0.31746	0.285486	0.303175	0.0608974	0.301435	0.28254	0.287302	0.28254	0.296825	0.288889	0.296825	0.293651	0.293651	0.277512	0.275917	0.298246	0.279107	0.288676	0.171474	0.165064	0.309524	0.304625	0.307815	0.30941	0.314286	0.309524	0.309524	0.14127	0.285486	0.298246	0.292063	0.288889	0.298413	0.301587	0.295238	0.0492063	0.0412698	0.0428571	0.0460317	0.303175	0.280952	0.287302	0.298413	0.274603	0.274603	0.290476
It052g06	0.242424	0.239234	0.222222	0.257143	0.122807	0.233333	0.299679	0.164274	0.239683	0.236508	0.239683	0.244444	0.233333	0.247619	0.230159	0.230159	0.14992	0.148325	0.119617	0.135566	0.113238	0.302885	0.310897	0.24127	0.175439	0.186603	0.157895	0.225397	0.22381	0.226984	0.304762	0.122807	0.130781	0.238095	0.114286	0.157143	0.233333	0.153968	0.311111	0.293651	0.3	0.295238	0.247619	0.144444	0.126984	0.125397	0.139683	0.14127	0.133333
It053s01	0.296651	0.197767	0.17619	0.177778	0.22807	0.198413	0.3125	0.251994	0.161905	0.160317	0.166667	0.171429	0.171429	0.0746032	0.163492	0.163492	0.223285	0.223285	0.232855	0.23764	0.23126	0.302885	0.302885	0.171429	0.22488	0.216906	0.229665	0.190476	0.192063	0.192063	0.303175	0.22807	0.242424	0.184127	0.249206	0.247619	0.179365	0.247619	0.319048	0.306349	0.314286	0.309524	0.173016	0.265079	0.246032	0.253968	0.22381	0.225397	0.260317
It060s01	0.296651	0.199362	0.17619	0.177778	0.22807	0.2	0.315705	0.251994	0.166667	0.165079	0.171429	0.17619	0.17619	0.0793651	0.165079	0.165079	0.22488	0.22488	0.23126	0.240829	0.232855	0.304487	0.304487	0.17619	0.226475	0.218501	0.23126	0.190476	0.192063	0.192063	0.303175	0.22807	0.242424	0.185714	0.249206	0.249206	0.180952	0.249206	0.320635	0.307937	0.315873	0.311111	0.174603	0.263492	0.246032	0.255556	0.225397	0.226984	0.260317
It063s01	0.290271	0.207337	0.174603	0.187302	0.229665	0.190476	0.307692	0.250399	0.157143	0.155556	0.161905	0.163492	0.165079	0.0793651	0.166667	0.166667	0.23445	0.23445	0.232855	0.23445	0.232855	0.309295	0.30609	0.166667	0.223285	0.218501	0.22488	0.190476	0.192063	0.192063	0.309524	0.229665	0.239234	0.184127	0.252381	0.242857	0.179365	0.242857	0.314286	0.301587	0.309524	0.301587	0.169841	0.265079	0.253968	0.257143	0.222222	0.22381	0.269841
It064s01	0.298246	0.200957	0.173016	0.177778	0.226475	0.196825	0.317308	0.253589	0.163492	0.161905	0.168254	0.173016	0.173016	0.0793651	0.161905	0.161905	0.223285	0.223285	0.229665	0.239234	0.23126	0.30609	0.30609	0.173016	0.22807	0.220096	0.232855	0.187302	0.188889	0.188889	0.303175	0.226475	0.240829	0.18254	0.247619	0.249206	0.177778	0.249206	0.320635	0.307937	0.315873	0.311111	0.171429	0.265079	0.242857	0.252381	0.225397	0.226984	0.257143
It069s01	0.287081	0.196172	0.171429	0.184127	0.236045	0.192063	0.320513	0.240829	0.166667	0.161905	0.168254	0.168254	0.169841	0.0809524	0.166667	0.166667	0.23764	0.23764	0.22488	0.232855	0.23445	0.302885	0.30609	0.169841	0.223285	0.22488	0.22488	0.187302	0.188889	0.188889	0.306349	0.236045	0.239234	0.18254	0.252381	0.234921	0.187302	0.238095	0.322222	0.311111	0.319048	0.311111	0.171429	0.255556	0.247619	0.257143	0.230159	0.234921	0.261905
It090g06	0.315789	0.296651	0.31746	0.31746	0.288676	0.303175	0.0641026	0.30303	0.288889	0.293651	0.288889	0.3	0.292063	0.303175	0.3	0.3	0.279107	0.277512	0.298246	0.280702	0.287081	0.177885	0.168269	0.311111	0.304625	0.30941	0.3126	0.325397	0.320635	0.320635	0.144444	0.288676	0.298246	0.293651	0.290476	0.3	0.3	0.296825	0.052381	0.0444444	0.0460317	0.0492063	0.3	0.285714	0.288889	0.3	0.27619	0.27619	0.292063
It103g02	0.30941	0.307815	0.312698	0.312698	0.287081	0.309524	0.0512821	0.299841	0.292063	0.296825	0.292063	0.298413	0.295238	0.304762	0.303175	0.303175	0.277512	0.275917	0.298246	0.283892	0.282297	0.179487	0.176282	0.304762	0.304625	0.298246	0.311005	0.325397	0.320635	0.320635	0.150794	0.287081	0.291866	0.306349	0.292063	0.295238	0.304762	0.292063	0.0142857	0.0253968	0.0333333	0.0301587	0.303175	0.280952	0.277778	0.288889	0.279365	0.27619	0.284127
It104g02	0.311005	0.30941	0.31746	0.31746	0.291866	0.314286	0.0464744	0.304625	0.292063	0.296825	0.292063	0.301587	0.3	0.306349	0.307937	0.307937	0.279107	0.277512	0.301435	0.287081	0.287081	0.177885	0.174679	0.307937	0.30941	0.30303	0.3126	0.328571	0.32381	0.32381	0.149206	0.291866	0.295056	0.309524	0.296825	0.3	0.307937	0.296825	0.015873	0.0238095	0.0285714	0.0285714	0.306349	0.285714	0.285714	0.296825	0.277778	0.274603	0.292063
It121g02	0.314195	0.317384	0.314286	0.322222	0.299841	0.314286	0.0400641	0.307815	0.295238	0.3	0.295238	0.309524	0.307937	0.306349	0.315873	0.315873	0.285486	0.283892	0.307815	0.285486	0.291866	0.179487	0.176282	0.314286	0.315789	0.311005	0.3126	0.325397	0.320635	0.320635	0.152381	0.299841	0.296651	0.312698	0.295238	0.307937	0.312698	0.304762	0.0380952	0.0174603	0.0222222	0.0222222	0.309524	0.290476	0.292063	0.3	0.284127	0.280952	0.292063
It130g02	0.318979	0.314195	0.315873	0.315873	0.298246	0.307937	0.0272436	0.30941	0.292063	0.296825	0.292063	0.309524	0.301587	0.311111	0.307937	0.307937	0.285486	0.287081	0.3126	0.290271	0.291866	0.18109	0.177885	0.306349	0.3126	0.301435	0.311005	0.32381	0.319048	0.319048	0.152381	0.298246	0.299841	0.303175	0.3	0.307937	0.312698	0.306349	0.0428571	0.0253968	0.0111111	0.0333333	0.307937	0.290476	0.293651	0.3	0.285714	0.28254	0.293651
It561	0.267943	0.213716	0.196825	0.192063	0.23126	0.212698	0.317308	0.22807	0.184127	0.188889	0.192063	0.166667	0.166667	0.177778	0.173016	0.173016	0.248804	0.248804	0.232855	0.22807	0.23126	0.326923	0.326923	0.177778	0.240829	0.210526	0.23764	0.204762	0.2	0.203175	0.326984	0.23126	0.232855	0.207937	0.242857	0.242857	0.188889	0.246032	0.319048	0.306349	0.31746	0.309524	0.201587	0.255556	0.244444	0.244444	0.255556	0.257143	0.25873
ItPisa1	0.23764	0.22488	0.203175	0.242857	0.14992	0.230159	0.309295	0.116427	0.242857	0.239683	0.242857	0.236508	0.22381	0.257143	0.233333	0.233333	0.175439	0.173844	0.161085	0.148325	0.148325	0.309295	0.3125	0.24127	0.102073	0.192982	0.076555	0.21746	0.212698	0.215873	0.306349	0.14992	0.1563	0.214286	0.149206	0.0698413	0.236508	0.0761905	0.309524	0.3	0.307937	0.306349	0.250794	0.147619	0.147619	0.18254	0.142857	0.144444	0.171429
JF502416_Fonni	0.247209	0.222756	0.220096	0.23126	0.224329	0.248804	0.294872	0.235387	0.22807	0.223285	0.226475	0.218501	0.220096	0.226475	0.22488	0.22488	0.246445	0.246445	0.210111	0.218009	0.221169	0.304487	0.301282	0.253589	0.21485	0.14534	0.21327	0.23764	0.232855	0.236045	0.304625	0.224329	0.238547	0.223285	0.223285	0.218501	0.239234	0.220096	0.311005	0.299841	0.304625	0.30622	0.247209	0.22488	0.212121	0.239234	0.213716	0.215311	0.226475
JF502417_Volterra	0.260383	0.232745	0.22524	0.230032	0.224684	0.244409	0.309791	0.205696	0.239617	0.236422	0.239617	0.226837	0.226837	0.239617	0.222045	0.222045	0.240506	0.240506	0.204114	0.21519	0.231013	0.322632	0.317817	0.234824	0.205696	0.132911	0.204114	0.236422	0.234824	0.234824	0.309904	0.224684	0.223101	0.241214	0.228435	0.199681	0.231629	0.202875	0.314696	0.308307	0.313099	0.311502	0.236422	0.214058	0.202875	0.21885	0.220447	0.22524	0.220447
K1514	0.296651	0.194577	0.179365	0.180952	0.236045	0.153968	0.314103	0.221691	0.184127	0.184127	0.190476	0.2	0.196825	0.204762	0.190476	0.190476	0.253589	0.253589	0.240829	0.226475	0.236045	0.325321	0.322115	0.190476	0.223285	0.242424	0.226475	0.168254	0.166667	0.169841	0.322222	0.236045	0.22807	0.15873	0.253968	0.239683	0.177778	0.236508	0.328571	0.319048	0.31746	0.32381	0.201587	0.268254	0.252381	0.257143	0.260317	0.260317	0.268254
KR011757	0.285486	0.169059	0.0634921	0.193651	0.22488	0.160317	0.314103	0.221691	0.198413	0.195238	0.198413	0.187302	0.185714	0.171429	0.171429	0.171429	0.239234	0.239234	0.215311	0.226475	0.23764	0.31891	0.322115	0.18254	0.216906	0.226475	0.205742	0.0650794	0.0634921	0.0634921	0.31746	0.22488	0.232855	0.144444	0.230159	0.226984	0.195238	0.226984	0.320635	0.306349	0.307937	0.309524	0.211111	0.242857	0.233333	0.233333	0.234921	0.236508	0.242857
KT214469_Sichuan	0.236045	0.237179	0.223285	0.22807	0.00631912	0.23764	0.291667	0.153239	0.223285	0.218501	0.221691	0.220096	0.215311	0.239234	0.223285	0.223285	0.120063	0.121643	0.126382	0.118483	0.101106	0.307692	0.309295	0.215311	0.150079	0.187994	0.146919	0.23126	0.229665	0.232855	0.301435	0.00631912	0.093207	0.23445	0.113238	0.154705	0.205742	0.151515	0.295056	0.285486	0.291866	0.287081	0.22488	0.141946	0.140351	0.145136	0.140351	0.138756	0.151515
KT898826_JORD1	0.279107	0.248804	0.231746	0.222222	0.250399	0.236508	0.309295	0.267943	0.228571	0.228571	0.231746	0.214286	0.239683	0.228571	0.239683	0.239683	0.255183	0.255183	0.255183	0.256778	0.245614	0.325321	0.333333	0.22381	0.255183	0.242424	0.247209	0.220635	0.219048	0.222222	0.32381	0.250399	0.255183	0.242857	0.239683	0.263492	0.249206	0.263492	0.315873	0.303175	0.304762	0.307937	0.247619	0.260317	0.247619	0.261905	0.25873	0.25873	0.266667
KT921318	0.291866	0.239234	0.219048	0.22381	0.247209	0.212698	0.317308	0.274322	0.225397	0.225397	0.226984	0.215873	0.238095	0.222222	0.250794	0.250794	0.263158	0.263158	0.245614	0.264753	0.251994	0.326923	0.334936	0.220635	0.240829	0.245614	0.258373	0.214286	0.212698	0.215873	0.333333	0.247209	0.251994	0.233333	0.24127	0.274603	0.236508	0.268254	0.322222	0.315873	0.315873	0.32381	0.238095	0.263492	0.257143	0.265079	0.268254	0.268254	0.263492
KY358787_USMARC	0.277512	0.192982	0.11746	0.193651	0.229665	0.166667	0.31891	0.236045	0.17619	0.171429	0.177778	0.169841	0.165079	0.174603	0.174603	0.174603	0.244019	0.244019	0.226475	0.23445	0.23126	0.317308	0.328526	0.17619	0.205742	0.204147	0.197767	0.12381	0.119048	0.122222	0.328571	0.229665	0.245614	0.179365	0.228571	0.219048	0.196825	0.215873	0.320635	0.312698	0.314286	0.315873	0.207937	0.249206	0.250794	0.238095	0.244444	0.242857	0.255556
L06906_kv1772	0.295056	0.194577	0.180952	0.17619	0.23764	0.155556	0.314103	0.22488	0.184127	0.184127	0.190476	0.2	0.198413	0.201587	0.190476	0.190476	0.250399	0.250399	0.239234	0.226475	0.239234	0.323718	0.320513	0.187302	0.223285	0.236045	0.226475	0.171429	0.169841	0.173016	0.319048	0.23764	0.232855	0.155556	0.255556	0.242857	0.180952	0.239683	0.328571	0.319048	0.31746	0.32381	0.204762	0.266667	0.255556	0.260317	0.263492	0.263492	0.271429
LR723087	0.239234	0.222756	0.215311	0.240829	0.129542	0.23126	0.302885	0.162717	0.239234	0.23764	0.23764	0.23764	0.223285	0.251994	0.221691	0.221691	0.1406	0.139021	0.101106	0.123223	0.113744	0.301282	0.307692	0.239234	0.154818	0.184834	0.14534	0.236045	0.23126	0.23445	0.293461	0.129542	0.121643	0.226475	0.135566	0.15949	0.229665	0.1563	0.298246	0.291866	0.295056	0.296651	0.23126	0.119617	0.114833	0.15311	0.141946	0.140351	0.132376
LR723090	0.255183	0.237179	0.205742	0.23126	0.129542	0.226475	0.294872	0.178515	0.23764	0.232855	0.232855	0.23445	0.22807	0.23764	0.232855	0.232855	0.102686	0.104265	0.116904	0.115324	0.115324	0.298077	0.307692	0.22488	0.170616	0.195893	0.159558	0.218501	0.216906	0.220096	0.301435	0.129542	0.124803	0.220096	0.140351	0.173844	0.220096	0.172249	0.295056	0.287081	0.296651	0.288676	0.232855	0.129187	0.122807	0.145136	0.133971	0.138756	0.137161
LR723091	0.239234	0.238782	0.220096	0.23126	0.1406	0.22807	0.293269	0.184834	0.232855	0.23445	0.23126	0.239234	0.221691	0.23445	0.226475	0.226475	0.14218	0.14376	0.126382	0.135861	0.127962	0.298077	0.304487	0.23126	0.178515	0.194313	0.172196	0.232855	0.23126	0.23445	0.30622	0.1406	0.14534	0.23764	0.141946	0.180223	0.232855	0.178628	0.296651	0.290271	0.296651	0.291866	0.229665	0.143541	0.135566	0.161085	0.15311	0.154705	0.151515
LR723092	0.23445	0.233974	0.216906	0.22488	0.134281	0.215311	0.286859	0.172196	0.22488	0.220096	0.216906	0.215311	0.215311	0.229665	0.22488	0.22488	0.137441	0.139021	0.116904	0.132701	0.109005	0.299679	0.30609	0.22807	0.167457	0.195893	0.169036	0.221691	0.220096	0.223285	0.304625	0.134281	0.131122	0.229665	0.151515	0.177033	0.232855	0.175439	0.291866	0.285486	0.291866	0.290271	0.236045	0.135566	0.140351	0.165869	0.14992	0.148325	0.151515
LR723093	0.245614	0.237179	0.226475	0.247209	0.135861	0.232855	0.307692	0.156398	0.247209	0.248804	0.248804	0.253589	0.218501	0.261563	0.23764	0.23764	0.1406	0.139021	0.118483	0.153239	0.120063	0.307692	0.317308	0.244019	0.157978	0.199052	0.139021	0.23764	0.236045	0.236045	0.30622	0.135861	0.120063	0.229665	0.138756	0.1563	0.242424	0.14992	0.30303	0.298246	0.301435	0.301435	0.239234	0.133971	0.138756	0.167464	0.1563	0.154705	0.14673
LR723094	0.255183	0.224359	0.208931	0.220096	0.192733	0.221691	0.302885	0.205371	0.216906	0.216906	0.213716	0.229665	0.22807	0.23126	0.22807	0.22807	0.205371	0.205371	0.183254	0.197472	0.186414	0.314103	0.310897	0.247209	0.202212	0.135861	0.203791	0.22488	0.223285	0.226475	0.301435	0.192733	0.175355	0.232855	0.204147	0.205742	0.240829	0.207337	0.30622	0.293461	0.301435	0.299841	0.244019	0.208931	0.205742	0.205742	0.180223	0.185008	0.213716
LR723095	0.239234	0.248397	0.232855	0.242424	0.126382	0.232855	0.307692	0.150079	0.264753	0.263158	0.259968	0.256778	0.240829	0.259968	0.242424	0.242424	0.129542	0.127962	0.112164	0.134281	0.115324	0.315705	0.320513	0.245614	0.164297	0.203791	0.153239	0.244019	0.240829	0.244019	0.3126	0.126382	0.120063	0.256778	0.135566	0.164274	0.247209	0.170654	0.30622	0.296651	0.30622	0.296651	0.245614	0.14673	0.135566	0.143541	0.145136	0.14673	0.145136
LR723096	0.231629	0.239165	0.21885	0.244409	0.125	0.21885	0.282504	0.155063	0.231629	0.231629	0.226837	0.239617	0.210863	0.244409	0.226837	0.226837	0.150316	0.148734	0.113924	0.120253	0.118671	0.29053	0.29374	0.244409	0.147152	0.193038	0.142405	0.233227	0.228435	0.231629	0.285942	0.125	0.136076	0.246006	0.124601	0.148562	0.238019	0.14377	0.277955	0.269968	0.276358	0.271565	0.228435	0.15016	0.142173	0.154952	0.134185	0.132588	0.15655
LR723097	0.242424	0.235577	0.212121	0.240829	0.107425	0.22807	0.285256	0.150079	0.22807	0.223285	0.220096	0.23445	0.216906	0.242424	0.218501	0.218501	0.127962	0.129542	0.104265	0.118483	0.0995261	0.293269	0.304487	0.226475	0.154818	0.173776	0.153239	0.221691	0.220096	0.223285	0.298246	0.107425	0.0979463	0.23445	0.121212	0.157895	0.22488	0.15311	0.295056	0.280702	0.287081	0.282297	0.22488	0.125997	0.113238	0.132376	0.138756	0.143541	0.121212
LR723098	0.23764	0.230769	0.210526	0.239234	0.101106	0.226475	0.294872	0.150079	0.239234	0.23445	0.23764	0.232855	0.226475	0.239234	0.216906	0.216906	0.112164	0.110585	0.104265	0.113744	0.107425	0.301282	0.30609	0.232855	0.146919	0.183254	0.139021	0.229665	0.22807	0.23126	0.293461	0.101106	0.104265	0.22807	0.106858	0.151515	0.216906	0.154705	0.291866	0.279107	0.288676	0.280702	0.22488	0.127592	0.113238	0.130781	0.129187	0.130781	0.125997
LR723321	0.251994	0.254808	0.236045	0.251994	0.121643	0.23764	0.275641	0.164297	0.244019	0.248804	0.248804	0.247209	0.242424	0.267943	0.245614	0.245614	0.124803	0.123223	0.118483	0.14534	0.118483	0.307692	0.31891	0.251994	0.170616	0.206951	0.159558	0.253589	0.248804	0.251994	0.304625	0.121643	0.104265	0.259968	0.125997	0.167464	0.22488	0.170654	0.279107	0.263158	0.269537	0.264753	0.244019	0.133971	0.130781	0.138756	0.145136	0.14673	0.133971
LR723322	0.237179	0.259259	0.232372	0.240385	0.133333	0.241987	0.298077	0.173016	0.241987	0.240385	0.240385	0.233974	0.222756	0.245192	0.237179	0.237179	0.153968	0.152381	0.136508	0.146032	0.138095	0.299679	0.302885	0.241987	0.177778	0.201587	0.165079	0.232372	0.233974	0.233974	0.294872	0.133333	0.126984	0.24359	0.149038	0.173077	0.229167	0.176282	0.296474	0.288462	0.298077	0.293269	0.24359	0.134615	0.136218	0.161859	0.158654	0.163462	0.142628
LR723323	0.237179	0.251208	0.225962	0.237179	0.128571	0.246795	0.296474	0.157143	0.235577	0.233974	0.233974	0.229167	0.217949	0.241987	0.238782	0.238782	0.147619	0.146032	0.136508	0.150794	0.134921	0.301282	0.304487	0.235577	0.168254	0.198413	0.15873	0.227564	0.225962	0.229167	0.296474	0.128571	0.128571	0.246795	0.155449	0.169872	0.233974	0.173077	0.298077	0.290064	0.296474	0.291667	0.240385	0.129808	0.137821	0.168269	0.166667	0.168269	0.147436
LR723557	0.2464	0.1824	0.16242	0.170382	0.232	0.154459	0.292605	0.2272	0.167197	0.175159	0.171975	0.176752	0.176752	0.186306	0.156051	0.156051	0.2528	0.2528	0.2176	0.232	0.2256	0.300643	0.302251	0.187898	0.2144	0.216	0.2336	0.164013	0.159236	0.16242	0.300955	0.232	0.224	0.175159	0.224522	0.230892	0.191083	0.224522	0.299363	0.288217	0.291401	0.291401	0.203822	0.235669	0.229299	0.234076	0.256369	0.257962	0.237261
LR723582	0.267943	0.204147	0.179365	0.2	0.23126	0.203175	0.30609	0.221691	0.187302	0.185714	0.18254	0.174603	0.177778	0.195238	0.17619	0.17619	0.23445	0.23445	0.216906	0.229665	0.223285	0.3125	0.3125	0.190476	0.226475	0.200957	0.215311	0.185714	0.180952	0.184127	0.309524	0.23126	0.22488	0.206349	0.233333	0.24127	0.204762	0.24127	0.311111	0.3	0.303175	0.309524	0.214286	0.244444	0.234921	0.249206	0.233333	0.233333	0.247619
LR732018	0.261563	0.181818	0.112698	0.173016	0.221691	0.144444	0.309295	0.229665	0.163492	0.15873	0.165079	0.165079	0.17619	0.166667	0.147619	0.147619	0.245614	0.245614	0.213716	0.223285	0.218501	0.317308	0.325321	0.171429	0.212121	0.208931	0.216906	0.125397	0.120635	0.12381	0.320635	0.221691	0.216906	0.155556	0.226984	0.21746	0.179365	0.225397	0.314286	0.303175	0.307937	0.306349	0.188889	0.239683	0.22381	0.22381	0.246032	0.247619	0.234921
LR732249	0.247209	0.24359	0.226475	0.247209	0.202212	0.223285	0.309295	0.21169	0.229665	0.223285	0.22807	0.218501	0.221691	0.229665	0.223285	0.223285	0.21485	0.21643	0.194313	0.21485	0.206951	0.326923	0.323718	0.23764	0.187994	0.135861	0.21485	0.226475	0.221691	0.22488	0.320574	0.202212	0.187994	0.242424	0.207337	0.223285	0.242424	0.218501	0.318979	0.30941	0.3126	0.315789	0.258373	0.218501	0.212121	0.208931	0.199362	0.200957	0.213716
LR732257	0.271132	0.216906	0.184127	0.206349	0.221691	0.203175	0.307692	0.23445	0.171429	0.173016	0.171429	0.173016	0.171429	0.187302	0.179365	0.179365	0.232855	0.232855	0.22488	0.22488	0.215311	0.304487	0.307692	0.17619	0.23445	0.202552	0.22488	0.185714	0.18254	0.185714	0.314286	0.221691	0.22488	0.2	0.230159	0.239683	0.201587	0.24127	0.315873	0.3	0.311111	0.309524	0.190476	0.253968	0.249206	0.246032	0.242857	0.247619	0.250794
LR732258	0.271132	0.218501	0.184127	0.201587	0.221691	0.195238	0.30609	0.232855	0.177778	0.179365	0.177778	0.177778	0.169841	0.188889	0.179365	0.179365	0.23445	0.23445	0.22488	0.22807	0.215311	0.304487	0.307692	0.179365	0.23126	0.191388	0.213716	0.185714	0.18254	0.185714	0.311111	0.221691	0.226475	0.193651	0.22381	0.233333	0.2	0.234921	0.309524	0.3	0.307937	0.306349	0.190476	0.249206	0.239683	0.244444	0.239683	0.244444	0.244444
LR732726	0.272727	0.188198	0.179365	0.2	0.255183	0.147619	0.31891	0.23764	0.177778	0.179365	0.171429	0.188889	0.190476	0.206349	0.192063	0.192063	0.271132	0.271132	0.253589	0.253589	0.242424	0.331731	0.328526	0.214286	0.23126	0.242424	0.23445	0.174603	0.169841	0.173016	0.326984	0.255183	0.247209	0.184127	0.257143	0.249206	0.212698	0.242857	0.326984	0.311111	0.315873	0.320635	0.195238	0.265079	0.252381	0.266667	0.25873	0.263492	0.263492
LR732727	0.266348	0.194577	0.198413	0.209524	0.267943	0.161905	0.3125	0.239234	0.192063	0.193651	0.185714	0.203175	0.203175	0.21746	0.192063	0.192063	0.280702	0.280702	0.261563	0.263158	0.256778	0.330128	0.323718	0.21746	0.23764	0.247209	0.248804	0.196825	0.192063	0.195238	0.322222	0.267943	0.253589	0.2	0.263492	0.255556	0.222222	0.252381	0.32381	0.307937	0.312698	0.315873	0.212698	0.268254	0.255556	0.274603	0.265079	0.269841	0.266667
LR732736	0.272727	0.196172	0.180952	0.190476	0.223285	0.215873	0.301282	0.239234	0.165079	0.166667	0.169841	0.168254	0.157143	0.152381	0.166667	0.166667	0.247209	0.247209	0.23764	0.226475	0.226475	0.302885	0.302885	0.163492	0.240829	0.207337	0.236045	0.188889	0.184127	0.187302	0.309524	0.223285	0.242424	0.196825	0.246032	0.242857	0.192063	0.247619	0.306349	0.295238	0.306349	0.301587	0.188889	0.255556	0.244444	0.231746	0.250794	0.252381	0.249206
LR732741	0.275917	0.189793	0.138095	0.179365	0.22807	0.169841	0.294872	0.221691	0.169841	0.168254	0.168254	0.15873	0.161905	0.144444	0.139683	0.139683	0.226475	0.226475	0.210526	0.205742	0.213716	0.301282	0.307692	0.163492	0.216906	0.210526	0.216906	0.155556	0.157143	0.157143	0.304762	0.22807	0.218501	0.18254	0.24127	0.233333	0.174603	0.233333	0.304762	0.295238	0.3	0.298413	0.184127	0.244444	0.238095	0.233333	0.225397	0.226984	0.242857
LR735176	0.248804	0.191388	0.165079	0.146032	0.23445	0.144444	0.286859	0.218501	0.171429	0.17619	0.179365	0.169841	0.171429	0.185714	0.166667	0.166667	0.248804	0.248804	0.216906	0.223285	0.22488	0.286859	0.296474	0.177778	0.216906	0.218501	0.22488	0.161905	0.157143	0.160317	0.301587	0.23445	0.216906	0.180952	0.233333	0.234921	0.198413	0.231746	0.303175	0.290476	0.293651	0.293651	0.201587	0.238095	0.230159	0.236508	0.252381	0.253968	0.249206
LR735203	0.271132	0.212121	0.2	0.2	0.23445	0.206349	0.31891	0.248804	0.193651	0.196825	0.195238	0.192063	0.179365	0.192063	0.18254	0.18254	0.248804	0.248804	0.253589	0.239234	0.232855	0.314103	0.315705	0.18254	0.239234	0.244019	0.259968	0.188889	0.190476	0.190476	0.315873	0.23445	0.240829	0.2	0.260317	0.25873	0.147619	0.25873	0.314286	0.311111	0.319048	0.31746	0.14127	0.255556	0.249206	0.269841	0.255556	0.260317	0.268254
LR735207	0.221691	0.241987	0.204147	0.251994	0.139021	0.218501	0.291667	0.121643	0.242424	0.239234	0.240829	0.236045	0.23126	0.258373	0.229665	0.229665	0.151659	0.150079	0.1406	0.156398	0.131122	0.304487	0.307692	0.23764	0.0979463	0.176935	0.0805687	0.220096	0.218501	0.218501	0.295056	0.139021	0.139021	0.23126	0.148325	0.100478	0.244019	0.100478	0.298246	0.285486	0.287081	0.287081	0.253589	0.151515	0.151515	0.172249	0.14673	0.145136	0.167464
LR735208	0.256778	0.180223	0.126984	0.169841	0.199362	0.15873	0.301282	0.200957	0.177778	0.173016	0.17619	0.174603	0.155556	0.188889	0.149206	0.149206	0.22488	0.22488	0.204147	0.216906	0.205742	0.310897	0.314103	0.168254	0.204147	0.220096	0.204147	0.128571	0.12381	0.126984	0.311111	0.199362	0.210526	0.169841	0.204762	0.201587	0.177778	0.207937	0.306349	0.3	0.298413	0.3	0.195238	0.215873	0.209524	0.230159	0.222222	0.22381	0.220635
LR735214	0.266348	0.186603	0.144444	0.168254	0.216906	0.174603	0.307692	0.218501	0.142857	0.14127	0.147619	0.150794	0.136508	0.150794	0.115873	0.115873	0.22488	0.22488	0.210526	0.204147	0.204147	0.299679	0.30609	0.134921	0.205742	0.207337	0.213716	0.155556	0.153968	0.153968	0.309524	0.216906	0.215311	0.179365	0.228571	0.212698	0.157143	0.214286	0.307937	0.298413	0.309524	0.301587	0.165079	0.236508	0.219048	0.220635	0.222222	0.22381	0.230159
LR735215	0.271132	0.212121	0.177778	0.198413	0.218501	0.187302	0.307692	0.247209	0.169841	0.169841	0.169841	0.163492	0.171429	0.18254	0.168254	0.168254	0.23764	0.23764	0.240829	0.23126	0.23126	0.304487	0.298077	0.180952	0.232855	0.221691	0.244019	0.188889	0.190476	0.190476	0.301587	0.218501	0.221691	0.192063	0.242857	0.239683	0.119048	0.24127	0.314286	0.303175	0.311111	0.309524	0.139683	0.234921	0.233333	0.252381	0.226984	0.231746	0.239683
LR735230	0.233974	0.222222	0.206731	0.238782	0.152381	0.230769	0.307692	0.126984	0.253205	0.253205	0.254808	0.25	0.232372	0.25641	0.233974	0.233974	0.179365	0.177778	0.166667	0.168254	0.166667	0.322115	0.325321	0.237179	0.11746	0.195238	0.0888889	0.229167	0.227564	0.227564	0.315705	0.152381	0.165079	0.214744	0.158654	0.0977564	0.251603	0.0961538	0.30609	0.298077	0.304487	0.304487	0.245192	0.171474	0.166667	0.18109	0.165064	0.166667	0.1875
LR735235	0.240385	0.244767	0.222756	0.224359	0.125397	0.235577	0.269231	0.168254	0.241987	0.245192	0.248397	0.24359	0.237179	0.229167	0.221154	0.221154	0.149206	0.147619	0.142857	0.142857	0.136508	0.293269	0.299679	0.240385	0.184127	0.187302	0.153968	0.238782	0.233974	0.237179	0.290064	0.125397	0.119048	0.230769	0.137821	0.171474	0.229167	0.171474	0.278846	0.269231	0.269231	0.264423	0.238782	0.153846	0.147436	0.160256	0.152244	0.153846	0.160256
LR735695	0.267311	0.202265	0.188406	0.206119	0.223833	0.190016	0.318841	0.215781	0.206119	0.206119	0.20934	0.21256	0.201288	0.194847	0.201288	0.201288	0.246377	0.246377	0.21256	0.222222	0.219002	0.325282	0.330113	0.21256	0.21256	0.198068	0.217391	0.194847	0.193237	0.196457	0.326892	0.223833	0.21256	0.196457	0.228663	0.228663	0.199678	0.230274	0.318841	0.305958	0.312399	0.304348	0.223833	0.247987	0.214171	0.227053	0.227053	0.227053	0.233494
LR735697	0.263158	0.23126	0.17619	0.193651	0.221691	0.201587	0.30609	0.244019	0.180952	0.174603	0.177778	0.17619	0.163492	0.188889	0.165079	0.165079	0.23445	0.23445	0.242424	0.229665	0.232855	0.31891	0.315705	0.165079	0.23764	0.199362	0.23445	0.187302	0.18254	0.185714	0.319048	0.221691	0.239234	0.187302	0.239683	0.233333	0.171429	0.236508	0.304762	0.296825	0.304762	0.295238	0.195238	0.242857	0.244444	0.236508	0.246032	0.244444	0.255556
LR735699	0.253994	0.23114	0.222045	0.231629	0.189873	0.228435	0.29374	0.19462	0.207668	0.207668	0.21246	0.220447	0.207668	0.22524	0.228435	0.228435	0.22943	0.22943	0.186709	0.19462	0.188291	0.29374	0.301766	0.241214	0.183544	0.137658	0.193038	0.22524	0.220447	0.223642	0.292332	0.189873	0.188291	0.233227	0.198083	0.204473	0.239617	0.20607	0.295527	0.290735	0.292332	0.297125	0.247604	0.217252	0.207668	0.223642	0.20607	0.20607	0.220447
M33677CAEV-CO	0.239234	0.232372	0.207337	0.22807	0.0805687	0.22807	0.290064	0.146919	0.218501	0.215311	0.218501	0.229665	0.191388	0.236045	0.212121	0.212121	0.110585	0.112164	0.120063	0.129542	0.104265	0.290064	0.299679	0.213716	0.14218	0.187994	0.1406	0.223285	0.218501	0.221691	0.295056	0.0805687	0.0979463	0.226475	0.119617	0.15311	0.208931	0.151515	0.293461	0.282297	0.291866	0.287081	0.221691	0.124402	0.122807	0.133971	0.137161	0.138756	0.129187
M60610_1514	0.296651	0.197767	0.177778	0.17619	0.236045	0.153968	0.315705	0.218501	0.187302	0.187302	0.193651	0.201587	0.2	0.2	0.190476	0.190476	0.253589	0.253589	0.236045	0.22807	0.236045	0.325321	0.325321	0.190476	0.221691	0.23764	0.22807	0.165079	0.163492	0.166667	0.32381	0.236045	0.229665	0.15873	0.253968	0.239683	0.184127	0.236508	0.330159	0.31746	0.319048	0.322222	0.201587	0.268254	0.253968	0.260317	0.25873	0.25873	0.269841
MG554402_SRLV001	0.23764	0.227564	0.200957	0.247209	0.159558	0.216906	0.3125	0.115324	0.232855	0.236045	0.240829	0.242424	0.220096	0.23764	0.220096	0.220096	0.183254	0.181675	0.150079	0.156398	0.153239	0.310897	0.317308	0.226475	0.093207	0.176935	0.0663507	0.212121	0.210526	0.210526	0.314195	0.159558	0.151659	0.218501	0.157895	0.0893142	0.253589	0.0861244	0.317384	0.311005	0.315789	0.318979	0.239234	0.180223	0.165869	0.188198	0.164274	0.165869	0.181818
MG554403_SRLV002	0.277244	0.215781	0.192308	0.182692	0.224359	0.185897	0.293269	0.237179	0.18109	0.177885	0.174679	0.179487	0.176282	0.184295	0.171474	0.171474	0.232372	0.232372	0.241987	0.219551	0.235577	0.291667	0.286859	0.179487	0.248397	0.217949	0.251603	0.198718	0.19391	0.197115	0.280449	0.224359	0.222756	0.185897	0.248397	0.25	0.11859	0.253205	0.298077	0.288462	0.293269	0.288462	0.129808	0.241987	0.233974	0.246795	0.24359	0.245192	0.238782
MG554404_SRLV003	0.290064	0.201288	0.179487	0.182692	0.217949	0.169872	0.307692	0.232372	0.161859	0.161859	0.163462	0.179487	0.177885	0.177885	0.158654	0.158654	0.246795	0.246795	0.240385	0.230769	0.214744	0.301282	0.302885	0.18109	0.237179	0.221154	0.232372	0.195513	0.197115	0.197115	0.293269	0.217949	0.225962	0.166667	0.240385	0.237179	0.112179	0.240385	0.310897	0.301282	0.304487	0.307692	0.123397	0.240385	0.230769	0.240385	0.235577	0.237179	0.240385
MG554405_SRLV004	0.283892	0.212121	0.180952	0.179365	0.23764	0.185714	0.323718	0.253589	0.174603	0.171429	0.173016	0.18254	0.180952	0.174603	0.179365	0.179365	0.247209	0.248804	0.239234	0.242424	0.232855	0.317308	0.310897	0.184127	0.247209	0.23126	0.250399	0.196825	0.198413	0.198413	0.309524	0.23764	0.232855	0.174603	0.246032	0.257143	0.106349	0.257143	0.32381	0.309524	0.320635	0.315873	0.122222	0.260317	0.257143	0.261905	0.252381	0.253968	0.25873
MG554406_SRLV005	0.283892	0.221691	0.171429	0.207937	0.23126	0.201587	0.317308	0.244019	0.188889	0.185714	0.180952	0.187302	0.177778	0.196825	0.177778	0.177778	0.240829	0.240829	0.250399	0.229665	0.248804	0.314103	0.30609	0.198413	0.23126	0.23126	0.23764	0.192063	0.193651	0.193651	0.298413	0.23126	0.23445	0.17619	0.257143	0.236508	0.125397	0.238095	0.325397	0.307937	0.314286	0.314286	0.152381	0.252381	0.249206	0.261905	0.247619	0.252381	0.252381
MG554407_SRLV006	0.267742	0.211878	0.192616	0.211878	0.230645	0.197432	0.296596	0.245161	0.182986	0.184591	0.179775	0.189406	0.17175	0.195827	0.176565	0.176565	0.240323	0.241935	0.246774	0.229032	0.235484	0.290113	0.291734	0.182986	0.243548	0.216129	0.245161	0.195827	0.197432	0.197432	0.295345	0.230645	0.219355	0.194222	0.243981	0.256822	0.11236	0.258427	0.308186	0.300161	0.303371	0.309791	0.120385	0.252006	0.235955	0.245586	0.243981	0.245586	0.24077
MG554408_SRLV007	0.271132	0.229665	0.187302	0.203175	0.229665	0.192063	0.317308	0.247209	0.17619	0.173016	0.174603	0.17619	0.160317	0.188889	0.177778	0.177778	0.242424	0.244019	0.248804	0.232855	0.23764	0.317308	0.3125	0.17619	0.240829	0.232855	0.248804	0.204762	0.203175	0.203175	0.314286	0.229665	0.223285	0.180952	0.247619	0.249206	0.111111	0.247619	0.325397	0.314286	0.31746	0.320635	0.11746	0.257143	0.253968	0.260317	0.253968	0.255556	0.260317
MG554409_SRLV009	0.256778	0.199362	0.18254	0.193651	0.253589	0.168254	0.302885	0.226475	0.192063	0.196825	0.188889	0.188889	0.195238	0.2	0.192063	0.192063	0.264753	0.264753	0.251994	0.242424	0.23764	0.315705	0.310897	0.21746	0.23764	0.232855	0.245614	0.180952	0.179365	0.18254	0.309524	0.253589	0.239234	0.177778	0.253968	0.249206	0.203175	0.244444	0.303175	0.290476	0.298413	0.3	0.2	0.261905	0.255556	0.260317	0.268254	0.269841	0.260317
MG554410_SRLV010	0.241987	0.235105	0.216346	0.225962	0.115873	0.225962	0.283654	0.153968	0.232372	0.230769	0.230769	0.232372	0.221154	0.240385	0.224359	0.224359	0.119048	0.11746	0.112698	0.131746	0.112698	0.291667	0.30609	0.219551	0.153968	0.179365	0.149206	0.222756	0.217949	0.221154	0.299679	0.115873	0.109524	0.233974	0.126603	0.171474	0.240385	0.165064	0.285256	0.274038	0.280449	0.275641	0.233974	0.121795	0.123397	0.150641	0.139423	0.141026	0.136218
MG554411_SRLV014	0.23764	0.246795	0.226475	0.256778	0.116904	0.229665	0.298077	0.157978	0.240829	0.242424	0.242424	0.250399	0.223285	0.261563	0.229665	0.229665	0.132701	0.131122	0.116904	0.137441	0.110585	0.301282	0.3125	0.23445	0.157978	0.186414	0.157978	0.23126	0.226475	0.229665	0.30941	0.116904	0.109005	0.253589	0.114833	0.170654	0.242424	0.175439	0.30303	0.290271	0.296651	0.291866	0.239234	0.133971	0.129187	0.135566	0.137161	0.138756	0.138756
MG554412_SRLV016	0.226475	0.240385	0.221691	0.247209	0.120063	0.236045	0.299679	0.157978	0.240829	0.242424	0.242424	0.250399	0.229665	0.269537	0.239234	0.239234	0.131122	0.129542	0.118483	0.134281	0.116904	0.309295	0.320513	0.23126	0.165877	0.195893	0.154818	0.229665	0.22488	0.22807	0.317384	0.120063	0.118483	0.245614	0.121212	0.169059	0.23764	0.170654	0.307815	0.291866	0.298246	0.293461	0.236045	0.127592	0.129187	0.143541	0.135566	0.137161	0.137161
MG554413_SRLV017	0.239234	0.235577	0.215311	0.247209	0.127962	0.240829	0.307692	0.161137	0.248804	0.245614	0.247209	0.23126	0.226475	0.253589	0.229665	0.229665	0.132701	0.131122	0.120063	0.134281	0.123223	0.3125	0.317308	0.248804	0.165877	0.197472	0.151659	0.22807	0.223285	0.226475	0.314195	0.127962	0.127962	0.232855	0.138756	0.154705	0.23445	0.157895	0.314195	0.296651	0.30622	0.301435	0.256778	0.14992	0.145136	0.141946	0.154705	0.1563	0.151515
MG554414_SRLV020	0.23445	0.241987	0.226475	0.255183	0.121643	0.232855	0.298077	0.151659	0.245614	0.242424	0.245614	0.250399	0.23764	0.258373	0.23445	0.23445	0.135861	0.134281	0.120063	0.137441	0.113744	0.302885	0.307692	0.242424	0.162717	0.191153	0.139021	0.22488	0.223285	0.226475	0.299841	0.121643	0.109005	0.23126	0.140351	0.15949	0.226475	0.15311	0.307815	0.291866	0.293461	0.296651	0.242424	0.118022	0.121212	0.15311	0.151515	0.15311	0.133971
MH374283_SRLV024	0.285486	0.207337	0.2	0.207937	0.22488	0.193651	0.307692	0.253589	0.201587	0.198413	0.2	0.188889	0.187302	0.187302	0.187302	0.187302	0.248804	0.250399	0.239234	0.232855	0.240829	0.314103	0.31891	0.185714	0.245614	0.250399	0.255183	0.203175	0.198413	0.201587	0.315873	0.22488	0.22807	0.188889	0.252381	0.266667	0.122222	0.268254	0.306349	0.298413	0.304762	0.301587	0.160317	0.260317	0.255556	0.255556	0.253968	0.255556	0.265079
MH374284_SRLV025	0.269537	0.207337	0.179365	0.207937	0.215311	0.184127	0.314103	0.248804	0.180952	0.177778	0.17619	0.177778	0.165079	0.187302	0.166667	0.166667	0.226475	0.22807	0.232855	0.226475	0.221691	0.31891	0.317308	0.173016	0.242424	0.226475	0.244019	0.192063	0.193651	0.193651	0.312698	0.215311	0.220096	0.17619	0.242857	0.234921	0.109524	0.239683	0.31746	0.306349	0.312698	0.309524	0.136508	0.244444	0.231746	0.225397	0.228571	0.233333	0.24127
MH374285_SRLV026	0.287081	0.205742	0.198413	0.204762	0.223285	0.190476	0.307692	0.248804	0.196825	0.193651	0.195238	0.187302	0.18254	0.185714	0.185714	0.185714	0.247209	0.248804	0.23445	0.23126	0.236045	0.3125	0.317308	0.184127	0.242424	0.248804	0.250399	0.198413	0.193651	0.196825	0.314286	0.223285	0.226475	0.190476	0.250794	0.261905	0.12381	0.263492	0.306349	0.298413	0.304762	0.301587	0.15873	0.257143	0.252381	0.253968	0.250794	0.252381	0.261905
MH374286_SRLV032	0.287081	0.205742	0.198413	0.204762	0.223285	0.190476	0.307692	0.248804	0.196825	0.193651	0.195238	0.187302	0.18254	0.185714	0.185714	0.185714	0.247209	0.248804	0.23445	0.23126	0.236045	0.3125	0.317308	0.184127	0.242424	0.248804	0.250399	0.198413	0.193651	0.196825	0.314286	0.223285	0.226475	0.190476	0.250794	0.261905	0.12381	0.263492	0.306349	0.298413	0.304762	0.301587	0.15873	0.257143	0.252381	0.253968	0.250794	0.252381	0.261905
MH374287_SRLV038	0.279107	0.192982	0.152381	0.165079	0.210526	0.188889	0.302885	0.23126	0.157143	0.155556	0.161905	0.157143	0.144444	0.1	0.142857	0.142857	0.23764	0.23764	0.220096	0.218501	0.220096	0.290064	0.293269	0.155556	0.220096	0.205742	0.218501	0.166667	0.165079	0.165079	0.293651	0.210526	0.223285	0.168254	0.234921	0.230159	0.177778	0.233333	0.303175	0.292063	0.3	0.298413	0.166667	0.247619	0.238095	0.247619	0.236508	0.238095	0.255556
MH374288_SRLV042	0.23764	0.238782	0.202552	0.240829	0.14376	0.216906	0.3125	0.0979463	0.23764	0.23445	0.232855	0.23126	0.221691	0.245614	0.226475	0.226475	0.169036	0.167457	0.153239	0.146919	0.146919	0.307692	0.314103	0.229665	0.0774092	0.176935	0.0442338	0.221691	0.220096	0.220096	0.304625	0.14376	0.14218	0.22488	0.14992	0.0781499	0.23764	0.0781499	0.30941	0.296651	0.304625	0.304625	0.244019	0.154705	0.161085	0.185008	0.151515	0.15311	0.180223
MH374289_SRLV_Taccone	0.266348	0.24359	0.213716	0.250399	0.131122	0.250399	0.296474	0.167457	0.240829	0.242424	0.242424	0.251994	0.229665	0.263158	0.239234	0.239234	0.146919	0.14534	0.131122	0.150079	0.127962	0.302885	0.314103	0.244019	0.167457	0.21169	0.150079	0.22488	0.223285	0.223285	0.299841	0.131122	0.126382	0.244019	0.124402	0.172249	0.221691	0.173844	0.296651	0.280702	0.287081	0.288676	0.23445	0.154705	0.145136	0.151515	0.14992	0.151515	0.154705
MH374290_SRLV_To1.89	0.232855	0.248397	0.212121	0.245614	0.0979463	0.240829	0.301282	0.153239	0.229665	0.22807	0.22807	0.239234	0.215311	0.244019	0.22807	0.22807	0.129542	0.127962	0.104265	0.102686	0.109005	0.310897	0.315705	0.236045	0.153239	0.183254	0.14218	0.229665	0.22488	0.22807	0.311005	0.0979463	0.0979463	0.245614	0.119617	0.157895	0.229665	0.15311	0.311005	0.298246	0.30303	0.296651	0.245614	0.137161	0.135566	0.133971	0.130781	0.129187	0.141946
MH374291_SRLV_VdA	0.269537	0.207337	0.185714	0.196825	0.22488	0.184127	0.294872	0.239234	0.169841	0.168254	0.165079	0.171429	0.179365	0.18254	0.169841	0.169841	0.23126	0.23126	0.240829	0.218501	0.23126	0.299679	0.293269	0.180952	0.23764	0.229665	0.256778	0.212698	0.214286	0.214286	0.288889	0.22488	0.218501	0.174603	0.244444	0.246032	0.107937	0.247619	0.301587	0.287302	0.296825	0.293651	0.134921	0.231746	0.230159	0.250794	0.244444	0.246032	0.231746
MH916859_1150	0.272727	0.173844	0.103175	0.180952	0.229665	0.173016	0.307692	0.220096	0.166667	0.15873	0.165079	0.166667	0.168254	0.174603	0.152381	0.152381	0.247209	0.247209	0.216906	0.221691	0.213716	0.3125	0.320513	0.169841	0.210526	0.207337	0.200957	0.112698	0.107937	0.111111	0.31746	0.229665	0.23126	0.142857	0.230159	0.211111	0.17619	0.212698	0.312698	0.311111	0.303175	0.311111	0.179365	0.24127	0.233333	0.242857	0.24127	0.239683	0.244444
MK098477	0.274322	0.226475	0.190476	0.211111	0.247209	0.207937	0.298077	0.248804	0.212698	0.21746	0.220635	0.206349	0.215873	0.206349	0.226984	0.226984	0.261563	0.259968	0.229665	0.239234	0.23764	0.293269	0.30609	0.201587	0.23445	0.244019	0.242424	0.211111	0.207937	0.211111	0.303175	0.247209	0.250399	0.206349	0.24127	0.25873	0.226984	0.253968	0.304762	0.292063	0.292063	0.298413	0.228571	0.255556	0.244444	0.255556	0.253968	0.253968	0.250794
MK098478	0.291866	0.226475	0.2	0.204762	0.242424	0.204762	0.310897	0.264753	0.203175	0.203175	0.204762	0.2	0.22381	0.209524	0.222222	0.222222	0.261563	0.263158	0.23764	0.256778	0.23445	0.317308	0.322115	0.201587	0.247209	0.256778	0.250399	0.215873	0.212698	0.215873	0.32381	0.242424	0.259968	0.219048	0.239683	0.265079	0.226984	0.265079	0.312698	0.301587	0.304762	0.304762	0.230159	0.257143	0.252381	0.255556	0.268254	0.268254	0.253968
MN233111	0.283892	0.178628	0.163492	0.195238	0.244019	0.150794	0.304487	0.239234	0.171429	0.171429	0.171429	0.2	0.190476	0.193651	0.161905	0.161905	0.255183	0.255183	0.244019	0.247209	0.23126	0.314103	0.320513	0.188889	0.22807	0.23764	0.22807	0.179365	0.177778	0.177778	0.315873	0.244019	0.23764	0.157143	0.249206	0.244444	0.193651	0.238095	0.311111	0.306349	0.304762	0.314286	0.211111	0.266667	0.244444	0.249206	0.25873	0.25873	0.253968
MN233116	0.271132	0.172249	0.180952	0.2	0.264753	0.169841	0.302885	0.229665	0.171429	0.174603	0.174603	0.198413	0.2	0.203175	0.171429	0.171429	0.274322	0.274322	0.264753	0.263158	0.256778	0.31891	0.31891	0.198413	0.23445	0.242424	0.239234	0.192063	0.190476	0.190476	0.31746	0.264753	0.259968	0.152381	0.261905	0.250794	0.203175	0.244444	0.311111	0.298413	0.303175	0.304762	0.215873	0.27619	0.263492	0.265079	0.269841	0.269841	0.266667
MN233118	0.279553	0.169329	0.144674	0.18601	0.230032	0.157393	0.298555	0.249201	0.168521	0.165342	0.168521	0.17806	0.195548	0.18124	0.162162	0.162162	0.244409	0.244409	0.231629	0.246006	0.222045	0.301766	0.309791	0.18601	0.222045	0.236422	0.223642	0.157393	0.158983	0.158983	0.306836	0.230032	0.253994	0.160572	0.240064	0.228935	0.195548	0.233704	0.306836	0.294118	0.297297	0.297297	0.190779	0.255962	0.241653	0.252782	0.238474	0.236884	0.254372
MN233120	0.279107	0.197767	0.150794	0.18254	0.251994	0.179365	0.31891	0.247209	0.17619	0.17619	0.177778	0.180952	0.190476	0.206349	0.184127	0.184127	0.258373	0.258373	0.245614	0.253589	0.236045	0.333333	0.339744	0.196825	0.229665	0.240829	0.229665	0.15873	0.153968	0.157143	0.333333	0.251994	0.247209	0.165079	0.255556	0.250794	0.204762	0.249206	0.319048	0.303175	0.309524	0.312698	0.204762	0.265079	0.252381	0.255556	0.257143	0.25873	0.255556
MN233132	0.288676	0.189793	0.150794	0.174603	0.239234	0.163492	0.298077	0.251994	0.171429	0.17619	0.174603	0.190476	0.193651	0.192063	0.187302	0.187302	0.240829	0.240829	0.239234	0.23764	0.23445	0.314103	0.310897	0.193651	0.240829	0.242424	0.242424	0.152381	0.147619	0.150794	0.309524	0.239234	0.23126	0.173016	0.250794	0.236508	0.204762	0.233333	0.307937	0.293651	0.296825	0.296825	0.201587	0.257143	0.233333	0.24127	0.252381	0.250794	0.236508
MN233133	0.280702	0.189793	0.152381	0.188889	0.236045	0.173016	0.30609	0.250399	0.165079	0.161905	0.166667	0.173016	0.179365	0.198413	0.160317	0.160317	0.261563	0.261563	0.244019	0.245614	0.23126	0.3125	0.325321	0.177778	0.223285	0.23445	0.218501	0.149206	0.150794	0.150794	0.32381	0.236045	0.245614	0.149206	0.246032	0.228571	0.190476	0.228571	0.315873	0.304762	0.304762	0.311111	0.188889	0.255556	0.236508	0.252381	0.255556	0.253968	0.246032
MN233141	0.266348	0.181818	0.150794	0.192063	0.239234	0.168254	0.307692	0.251994	0.169841	0.166667	0.166667	0.18254	0.193651	0.192063	0.157143	0.157143	0.259968	0.259968	0.245614	0.245614	0.232855	0.30609	0.314103	0.188889	0.229665	0.22807	0.22807	0.168254	0.163492	0.166667	0.315873	0.239234	0.239234	0.160317	0.234921	0.238095	0.196825	0.238095	0.312698	0.301587	0.307937	0.307937	0.2	0.249206	0.239683	0.247619	0.249206	0.247619	0.242857
MN233142	0.283892	0.191388	0.150794	0.179365	0.239234	0.180952	0.3125	0.255183	0.161905	0.15873	0.15873	0.163492	0.188889	0.180952	0.15873	0.15873	0.263158	0.263158	0.250399	0.242424	0.239234	0.322115	0.328526	0.177778	0.239234	0.23126	0.244019	0.160317	0.15873	0.161905	0.328571	0.239234	0.247209	0.160317	0.249206	0.250794	0.193651	0.250794	0.312698	0.309524	0.312698	0.315873	0.195238	0.252381	0.252381	0.27619	0.252381	0.250794	0.253968
MN233145	0.277512	0.197767	0.153968	0.188889	0.236045	0.169841	0.310897	0.240829	0.153968	0.150794	0.153968	0.165079	0.18254	0.184127	0.155556	0.155556	0.259968	0.259968	0.253589	0.244019	0.239234	0.309295	0.315705	0.188889	0.22488	0.23126	0.232855	0.166667	0.165079	0.168254	0.315873	0.236045	0.23764	0.146032	0.239683	0.228571	0.192063	0.230159	0.311111	0.3	0.307937	0.309524	0.204762	0.253968	0.246032	0.260317	0.234921	0.236508	0.247619
SAOMVV	0.271132	0.180223	0.161905	0.18254	0.23764	0.168254	0.323718	0.229665	0.188889	0.193651	0.196825	0.204762	0.198413	0.2	0.187302	0.187302	0.247209	0.247209	0.232855	0.250399	0.22807	0.3125	0.314103	0.2	0.22807	0.216906	0.223285	0.157143	0.155556	0.15873	0.309524	0.23764	0.23764	0.157143	0.242857	0.233333	0.179365	0.231746	0.334921	0.326984	0.32381	0.333333	0.207937	0.25873	0.247619	0.249206	0.247619	0.249206	0.255556
SNCR4668	0.275917	0.189793	0.18254	0.00793651	0.226475	0.173016	0.315705	0.223285	0.201587	0.206349	0.211111	0.201587	0.196825	0.18254	0.2	0.2	0.242424	0.242424	0.23764	0.244019	0.229665	0.296474	0.291667	0.180952	0.232855	0.215311	0.23445	0.185714	0.180952	0.184127	0.290476	0.226475	0.232855	0.18254	0.234921	0.242857	0.198413	0.247619	0.320635	0.304762	0.311111	0.307937	0.196825	0.239683	0.234921	0.247619	0.244444	0.246032	0.238095
SNCR5525	0.275917	0.192982	0.187302	0.0539683	0.229665	0.180952	0.322115	0.223285	0.2	0.204762	0.209524	0.204762	0.195238	0.174603	0.198413	0.198413	0.247209	0.247209	0.22488	0.236045	0.232855	0.299679	0.298077	0.195238	0.229665	0.208931	0.236045	0.18254	0.177778	0.180952	0.295238	0.229665	0.216906	0.179365	0.231746	0.246032	0.207937	0.247619	0.32381	0.304762	0.314286	0.307937	0.192063	0.249206	0.239683	0.239683	0.246032	0.247619	0.242857
SNCR5560	0.250399	0.189793	0.163492	0.15873	0.22807	0.147619	0.282051	0.212121	0.168254	0.17619	0.17619	0.174603	0.171429	0.185714	0.166667	0.166667	0.247209	0.247209	0.212121	0.213716	0.220096	0.283654	0.293269	0.184127	0.212121	0.218501	0.213716	0.161905	0.157143	0.160317	0.288889	0.22807	0.212121	0.192063	0.226984	0.219048	0.187302	0.215873	0.292063	0.279365	0.28254	0.28254	0.201587	0.234921	0.228571	0.236508	0.247619	0.249206	0.249206
SNCR5561	0.269537	0.183413	0.125397	0.173016	0.212121	0.161905	0.3125	0.218501	0.150794	0.152381	0.15873	0.169841	0.149206	0.155556	0.153968	0.153968	0.23126	0.23126	0.218501	0.216906	0.200957	0.302885	0.3125	0.163492	0.213716	0.197767	0.199362	0.128571	0.12381	0.126984	0.314286	0.212121	0.215311	0.142857	0.211111	0.207937	0.171429	0.211111	0.31746	0.307937	0.309524	0.311111	0.173016	0.238095	0.230159	0.234921	0.228571	0.226984	0.249206
SNCR5586	0.282297	0.194577	0.142857	0.17619	0.223285	0.173016	0.3125	0.232855	0.165079	0.166667	0.169841	0.180952	0.17619	0.169841	0.163492	0.163492	0.240829	0.240829	0.232855	0.23126	0.220096	0.3125	0.325321	0.18254	0.226475	0.205742	0.204147	0.150794	0.146032	0.149206	0.328571	0.223285	0.23445	0.161905	0.225397	0.214286	0.163492	0.215873	0.319048	0.304762	0.309524	0.311111	0.184127	0.247619	0.238095	0.244444	0.246032	0.247619	0.253968
SNCR5667	0.277512	0.191388	0.190476	0.0539683	0.22807	0.171429	0.310897	0.232855	0.204762	0.206349	0.211111	0.204762	0.193651	0.180952	0.203175	0.203175	0.245614	0.245614	0.226475	0.232855	0.221691	0.294872	0.294872	0.192063	0.226475	0.221691	0.229665	0.180952	0.17619	0.179365	0.288889	0.22807	0.212121	0.17619	0.22381	0.24127	0.195238	0.242857	0.315873	0.296825	0.303175	0.3	0.193651	0.244444	0.234921	0.234921	0.239683	0.24127	0.234921
SNCR5701	0.226475	0.253589	0.231746	0.249206	0.148325	0.236508	0.294872	0.164274	0.244444	0.244444	0.246032	0.252381	0.238095	0.274603	0.246032	0.246032	0.14673	0.145136	0.137161	0.157895	0.135566	0.304487	0.317308	0.255556	0.15949	0.178628	0.151515	0.24127	0.236508	0.239683	0.309524	0.148325	0.138756	0.247619	0.130159	0.147619	0.249206	0.150794	0.298413	0.287302	0.295238	0.290476	0.261905	0.126984	0.128571	0.149206	0.128571	0.130159	0.142857
SNCR5703	0.248804	0.250399	0.228571	0.250794	0.119617	0.231746	0.299679	0.15311	0.230159	0.231746	0.228571	0.250794	0.212698	0.271429	0.231746	0.231746	0.14673	0.145136	0.122807	0.151515	0.118022	0.302885	0.307692	0.239683	0.151515	0.196172	0.1563	0.242857	0.238095	0.24127	0.296825	0.119617	0.116427	0.242857	0.11746	0.153968	0.230159	0.157143	0.298413	0.284127	0.293651	0.292063	0.24127	0.136508	0.12381	0.14127	0.133333	0.134921	0.138095
SNCR5720	0.229665	0.232855	0.212698	0.239683	0.143541	0.225397	0.315705	0.119617	0.239683	0.236508	0.242857	0.238095	0.228571	0.238095	0.215873	0.215873	0.169059	0.167464	0.125997	0.140351	0.137161	0.307692	0.314103	0.21746	0.114833	0.170654	0.102073	0.219048	0.21746	0.220635	0.307937	0.143541	0.133971	0.225397	0.14127	0.106349	0.233333	0.101587	0.311111	0.304762	0.315873	0.311111	0.231746	0.138095	0.128571	0.160317	0.134921	0.136508	0.150794
SNCR6247	0.266348	0.183413	0.144444	0.173016	0.226475	0.160317	0.286859	0.223285	0.177778	0.174603	0.180952	0.177778	0.187302	0.188889	0.171429	0.171429	0.236045	0.236045	0.221691	0.22488	0.220096	0.304487	0.314103	0.18254	0.216906	0.223285	0.223285	0.150794	0.147619	0.149206	0.304762	0.226475	0.23764	0.153968	0.230159	0.222222	0.180952	0.22381	0.293651	0.285714	0.285714	0.292063	0.180952	0.252381	0.246032	0.233333	0.238095	0.236508	0.247619
17040.29_2020	0.28	0.2064	0.159236	0.187898	0.2224	0.184713	0.303859	0.2288	0.164013	0.16242	0.16242	0.159236	0.16242	0.16242	0.121019	0.121019	0.2288	0.2288	0.2256	0.2272	0.2384	0.307074	0.303859	0.167197	0.2224	0.2096	0.224	0.165605	0.167197	0.167197	0.302548	0.2224	0.2304	0.165605	0.234076	0.237261	0.16242	0.237261	0.315287	0.30414	0.308917	0.31051	0.171975	0.242038	0.237261	0.240446	0.237261	0.238854	0.246815
17040.31_2020	0.28115	0.204473	0.160572	0.189189	0.22524	0.18283	0.304976	0.230032	0.168521	0.166932	0.166932	0.160572	0.158983	0.162162	0.120827	0.120827	0.231629	0.231629	0.22524	0.226837	0.238019	0.306581	0.304976	0.165342	0.220447	0.210863	0.222045	0.163752	0.165342	0.165342	0.303657	0.22524	0.226837	0.163752	0.233704	0.233704	0.166932	0.235294	0.313196	0.305246	0.310016	0.311606	0.168521	0.241653	0.233704	0.233704	0.238474	0.240064	0.243243
17040.33_2020	0.285486	0.204147	0.157143	0.187302	0.218501	0.18254	0.3125	0.226475	0.165079	0.163492	0.163492	0.157143	0.161905	0.161905	0.122222	0.122222	0.22488	0.22488	0.22488	0.223285	0.23764	0.302885	0.301282	0.165079	0.216906	0.210526	0.218501	0.163492	0.165079	0.165079	0.3	0.218501	0.223285	0.163492	0.231746	0.230159	0.163492	0.231746	0.320635	0.312698	0.31746	0.319048	0.168254	0.238095	0.233333	0.236508	0.24127	0.246032	0.246032
17040.37_2020	0.285486	0.210526	0.160317	0.185714	0.226475	0.188889	0.307692	0.23126	0.161905	0.160317	0.163492	0.163492	0.165079	0.155556	0.128571	0.128571	0.223285	0.223285	0.226475	0.22488	0.239234	0.301282	0.299679	0.174603	0.22488	0.213716	0.223285	0.169841	0.171429	0.171429	0.298413	0.226475	0.23126	0.163492	0.233333	0.234921	0.166667	0.236508	0.319048	0.307937	0.312698	0.314286	0.171429	0.239683	0.234921	0.24127	0.246032	0.247619	0.24127
17179.14_2020	0.23126	0.212121	0.192063	0.226984	0.116904	0.22381	0.294872	0.134281	0.234921	0.233333	0.236508	0.230159	0.204762	0.231746	0.219048	0.219048	0.162717	0.164297	0.123223	0.135861	0.131122	0.299679	0.307692	0.212698	0.14376	0.154818	0.121643	0.204762	0.2	0.203175	0.296825	0.116904	0.123223	0.22381	0.144444	0.131746	0.219048	0.130159	0.298413	0.290476	0.295238	0.290476	0.226984	0.149206	0.142857	0.149206	0.161905	0.163492	0.163492
17179.3_2020	0.247209	0.204147	0.180952	0.203175	0.229665	0.184127	0.307692	0.239234	0.0793651	0.0809524	0.0873016	0.0809524	0.0873016	0.179365	0.136508	0.136508	0.232855	0.232855	0.22488	0.210526	0.213716	0.314103	0.310897	0.165079	0.218501	0.221691	0.23126	0.177778	0.17619	0.179365	0.315873	0.229665	0.226475	0.18254	0.239683	0.234921	0.185714	0.234921	0.315873	0.306349	0.309524	0.312698	0.168254	0.250794	0.236508	0.239683	0.233333	0.234921	0.250794
17179.5_2020	0.239234	0.211538	0.218501	0.232855	0.208531	0.223285	0.298077	0.208531	0.213716	0.210526	0.215311	0.226475	0.216906	0.242424	0.215311	0.215311	0.21485	0.21485	0.189573	0.205371	0.197472	0.310897	0.3125	0.236045	0.202212	0.137441	0.208531	0.220096	0.218501	0.221691	0.30303	0.208531	0.205371	0.229665	0.216906	0.212121	0.248804	0.215311	0.304625	0.293461	0.298246	0.296651	0.239234	0.216906	0.202552	0.208931	0.199362	0.200957	0.216906
17179.9_2020	0.220447	0.205457	0.190096	0.233227	0.126582	0.220447	0.288462	0.126582	0.231629	0.230032	0.230032	0.228435	0.21246	0.236422	0.21246	0.21246	0.151899	0.150316	0.123418	0.134494	0.129747	0.301282	0.309295	0.220447	0.129747	0.167722	0.121835	0.199681	0.194888	0.198083	0.298722	0.126582	0.125	0.223642	0.135783	0.129393	0.228435	0.129393	0.289137	0.282748	0.289137	0.279553	0.238019	0.14377	0.138978	0.14377	0.151757	0.15655	0.15655
17382.13_2020	0.259968	0.233974	0.23126	0.232855	0.203791	0.240829	0.294872	0.21327	0.23126	0.22807	0.23445	0.23126	0.223285	0.242424	0.23126	0.23126	0.21643	0.21643	0.205371	0.208531	0.208531	0.301282	0.30609	0.240829	0.194313	0.126382	0.183254	0.247209	0.245614	0.248804	0.304625	0.203791	0.21327	0.23445	0.200957	0.199362	0.239234	0.197767	0.30622	0.298246	0.301435	0.304625	0.23126	0.207337	0.204147	0.220096	0.200957	0.205742	0.212121
17382.14_2020	0.244019	0.230769	0.205742	0.23126	0.189573	0.212121	0.302885	0.202212	0.216906	0.210526	0.210526	0.216906	0.215311	0.236045	0.216906	0.216906	0.218009	0.218009	0.197472	0.205371	0.195893	0.309295	0.309295	0.232855	0.191153	0.120063	0.191153	0.220096	0.215311	0.218501	0.30303	0.189573	0.200632	0.232855	0.197767	0.191388	0.23126	0.191388	0.30941	0.30303	0.311005	0.311005	0.240829	0.207337	0.202552	0.220096	0.205742	0.207337	0.221691
17382.16_2020	0.244019	0.230769	0.207337	0.23126	0.187994	0.212121	0.302885	0.202212	0.218501	0.212121	0.212121	0.218501	0.218501	0.232855	0.215311	0.215311	0.218009	0.218009	0.200632	0.206951	0.194313	0.314103	0.314103	0.229665	0.191153	0.121643	0.192733	0.218501	0.213716	0.216906	0.307815	0.187994	0.200632	0.226475	0.197767	0.188198	0.23126	0.188198	0.30941	0.30303	0.311005	0.311005	0.239234	0.207337	0.199362	0.218501	0.204147	0.205742	0.218501
17382.19_2020	0.23445	0.235577	0.23445	0.247209	0.21643	0.229665	0.304487	0.222749	0.215311	0.215311	0.218501	0.216906	0.213716	0.242424	0.23126	0.23126	0.221169	0.221169	0.199052	0.21643	0.205371	0.3125	0.3125	0.240829	0.205371	0.139021	0.219589	0.240829	0.239234	0.242424	0.30622	0.21643	0.21485	0.247209	0.202552	0.223285	0.255183	0.22807	0.30941	0.301435	0.304625	0.304625	0.242424	0.221691	0.213716	0.218501	0.210526	0.213716	0.220096
17382.9_2020	0.259968	0.248397	0.23764	0.250399	0.21643	0.236045	0.31891	0.219589	0.218501	0.218501	0.22488	0.232855	0.226475	0.250399	0.232855	0.232855	0.240126	0.240126	0.21169	0.222749	0.219589	0.326923	0.328526	0.23764	0.210111	0.134281	0.21169	0.23764	0.236045	0.239234	0.323764	0.21643	0.21485	0.251994	0.210526	0.229665	0.261563	0.229665	0.330144	0.320574	0.323764	0.326954	0.258373	0.226475	0.216906	0.232855	0.223285	0.226475	0.223285
LR732734	0.255183	0.237179	0.218501	0.22807	0.195893	0.239234	0.30609	0.21327	0.226475	0.221691	0.221691	0.22488	0.226475	0.232855	0.221691	0.221691	0.221169	0.221169	0.197472	0.208531	0.205371	0.3125	0.3125	0.240829	0.195893	0.116904	0.195893	0.240829	0.239234	0.242424	0.304625	0.195893	0.221169	0.242424	0.202552	0.185008	0.240829	0.191388	0.307815	0.301435	0.30941	0.304625	0.250399	0.204147	0.202552	0.220096	0.204147	0.208931	0.216906
LR732738	0.248804	0.227564	0.215311	0.245614	0.224329	0.22807	0.304487	0.208531	0.213716	0.210526	0.215311	0.216906	0.207337	0.22807	0.22488	0.22488	0.236967	0.236967	0.199052	0.221169	0.219589	0.315705	0.31891	0.213716	0.192733	0.129542	0.197472	0.232855	0.22807	0.23126	0.311005	0.224329	0.218009	0.240829	0.210526	0.196172	0.242424	0.197767	0.30622	0.298246	0.30303	0.30622	0.240829	0.220096	0.210526	0.23126	0.205742	0.210526	0.221691
22703.10_2019	0.266348	0.24359	0.23445	0.23764	0.195893	0.232855	0.298077	0.199052	0.245614	0.247209	0.251994	0.242424	0.232855	0.240829	0.236045	0.236045	0.206951	0.208531	0.197472	0.194313	0.202212	0.296474	0.294872	0.221691	0.180095	0.14376	0.194313	0.229665	0.22807	0.23126	0.288676	0.195893	0.195893	0.240829	0.196172	0.213716	0.242424	0.212121	0.295056	0.291866	0.293461	0.293461	0.23126	0.205742	0.204147	0.236045	0.215311	0.220096	0.221691
22703.1_2019	0.255183	0.254808	0.244019	0.255183	0.208531	0.245614	0.304487	0.210111	0.261563	0.258373	0.256778	0.259968	0.251994	0.244019	0.245614	0.245614	0.21327	0.21485	0.203791	0.208531	0.21643	0.30609	0.301282	0.242424	0.200632	0.153239	0.199052	0.245614	0.244019	0.247209	0.295056	0.208531	0.208531	0.261563	0.207337	0.220096	0.244019	0.223285	0.301435	0.295056	0.298246	0.291866	0.240829	0.213716	0.212121	0.236045	0.213716	0.216906	0.22488
22703.2_2019	0.242424	0.251603	0.23764	0.250399	0.205371	0.239234	0.291667	0.21327	0.250399	0.250399	0.248804	0.253589	0.23764	0.242424	0.232855	0.232855	0.222749	0.224329	0.205371	0.205371	0.21485	0.302885	0.301282	0.23445	0.187994	0.14376	0.194313	0.23764	0.236045	0.239234	0.293461	0.205371	0.208531	0.250399	0.204147	0.216906	0.251994	0.215311	0.290271	0.285486	0.285486	0.282297	0.244019	0.216906	0.208931	0.232855	0.212121	0.215311	0.223285
22703.6_2019	0.255183	0.258013	0.240829	0.258373	0.205371	0.247209	0.302885	0.21169	0.258373	0.255183	0.253589	0.256778	0.253589	0.244019	0.245614	0.245614	0.210111	0.21169	0.202212	0.202212	0.21643	0.307692	0.30609	0.245614	0.200632	0.157978	0.199052	0.240829	0.239234	0.242424	0.299841	0.205371	0.208531	0.261563	0.202552	0.223285	0.245614	0.226475	0.299841	0.293461	0.296651	0.290271	0.244019	0.213716	0.208931	0.236045	0.216906	0.220096	0.221691
22703.8_2019	0.266348	0.246795	0.23764	0.240829	0.200632	0.236045	0.294872	0.197472	0.248804	0.250399	0.255183	0.242424	0.229665	0.244019	0.239234	0.239234	0.205371	0.206951	0.199052	0.199052	0.206951	0.293269	0.291667	0.221691	0.178515	0.14376	0.192733	0.232855	0.23126	0.23445	0.285486	0.200632	0.200632	0.244019	0.200957	0.212121	0.245614	0.213716	0.291866	0.288676	0.290271	0.290271	0.22807	0.204147	0.205742	0.236045	0.215311	0.220096	0.223285
24109.10_2019	0.272727	0.194577	0.144444	0.180952	0.229665	0.171429	0.298077	0.216906	0.171429	0.169841	0.169841	0.160317	0.157143	0.153968	0.144444	0.144444	0.232855	0.232855	0.208931	0.200957	0.212121	0.298077	0.304487	0.173016	0.213716	0.212121	0.213716	0.15873	0.160317	0.160317	0.301587	0.229665	0.213716	0.185714	0.236508	0.233333	0.166667	0.233333	0.307937	0.298413	0.303175	0.301587	0.185714	0.242857	0.236508	0.231746	0.234921	0.236508	0.24127
24109.12_2019	0.276358	0.194888	0.138315	0.17965	0.230032	0.174881	0.300161	0.21885	0.170111	0.168521	0.168521	0.157393	0.152623	0.149444	0.138315	0.138315	0.233227	0.233227	0.210863	0.210863	0.223642	0.301766	0.306581	0.162162	0.215655	0.210863	0.21885	0.152623	0.154213	0.154213	0.305246	0.230032	0.21885	0.18442	0.243243	0.238474	0.166932	0.241653	0.308426	0.300477	0.305246	0.303657	0.174881	0.240064	0.238474	0.238474	0.232114	0.233704	0.243243
24109.13_2019	0.250399	0.202552	0.187302	0.215873	0.242424	0.179365	0.309295	0.245614	0.084127	0.0825397	0.0888889	0.0793651	0.0809524	0.187302	0.139683	0.139683	0.232855	0.232855	0.220096	0.218501	0.215311	0.31891	0.315705	0.173016	0.216906	0.22488	0.23445	0.184127	0.18254	0.185714	0.320635	0.242424	0.23126	0.180952	0.246032	0.238095	0.193651	0.239683	0.314286	0.304762	0.311111	0.311111	0.185714	0.255556	0.242857	0.249206	0.230159	0.231746	0.25873
24109.14_2019	0.251994	0.202552	0.193651	0.215873	0.247209	0.179365	0.314103	0.250399	0.084127	0.0888889	0.0920635	0.0809524	0.0825397	0.192063	0.146032	0.146032	0.23445	0.23445	0.221691	0.226475	0.220096	0.3125	0.309295	0.173016	0.216906	0.23126	0.23764	0.185714	0.184127	0.187302	0.314286	0.247209	0.229665	0.184127	0.252381	0.244444	0.192063	0.244444	0.315873	0.306349	0.312698	0.312698	0.18254	0.25873	0.246032	0.253968	0.238095	0.239683	0.260317
24109.15_2019	0.251994	0.200957	0.184127	0.209524	0.240829	0.171429	0.317308	0.245614	0.084127	0.0793651	0.0857143	0.0761905	0.0904762	0.185714	0.14127	0.14127	0.23445	0.23445	0.216906	0.223285	0.213716	0.314103	0.314103	0.169841	0.220096	0.22807	0.23764	0.180952	0.179365	0.18254	0.319048	0.240829	0.226475	0.173016	0.250794	0.239683	0.18254	0.239683	0.31746	0.309524	0.315873	0.315873	0.17619	0.255556	0.24127	0.253968	0.233333	0.234921	0.252381
24109.18_2019	0.256778	0.210526	0.185714	0.2	0.23764	0.17619	0.314103	0.242424	0.0873016	0.0825397	0.0888889	0.0793651	0.0936508	0.188889	0.146032	0.146032	0.23445	0.23445	0.220096	0.223285	0.220096	0.317308	0.314103	0.169841	0.216906	0.218501	0.22488	0.179365	0.177778	0.180952	0.319048	0.23764	0.226475	0.171429	0.250794	0.233333	0.180952	0.234921	0.31746	0.309524	0.312698	0.315873	0.177778	0.249206	0.238095	0.250794	0.233333	0.234921	0.249206
24109.19_2019	0.250399	0.208931	0.193651	0.214286	0.244019	0.173016	0.309295	0.248804	0.0793651	0.0809524	0.084127	0.0809524	0.0920635	0.193651	0.152381	0.152381	0.23445	0.23445	0.226475	0.229665	0.220096	0.3125	0.309295	0.179365	0.220096	0.232855	0.23764	0.184127	0.18254	0.185714	0.314286	0.244019	0.236045	0.179365	0.252381	0.249206	0.190476	0.246032	0.314286	0.307937	0.311111	0.311111	0.184127	0.257143	0.244444	0.257143	0.242857	0.24127	0.255556
24109.9_2019	0.285486	0.194577	0.142857	0.180952	0.23445	0.179365	0.30609	0.221691	0.169841	0.168254	0.168254	0.160317	0.15873	0.153968	0.142857	0.142857	0.236045	0.236045	0.216906	0.213716	0.22488	0.307692	0.310897	0.166667	0.220096	0.22488	0.218501	0.155556	0.157143	0.157143	0.314286	0.23445	0.218501	0.187302	0.246032	0.24127	0.171429	0.24127	0.315873	0.306349	0.311111	0.306349	0.184127	0.252381	0.242857	0.234921	0.234921	0.236508	0.247619
25842.18_2019	0.258373	0.197767	0.155556	0.185714	0.223285	0.171429	0.304487	0.218501	0.1	0.0984127	0.101587	0.101587	0.0920635	0.184127	0.136508	0.136508	0.242424	0.242424	0.213716	0.216906	0.208931	0.309295	0.30609	0.15873	0.215311	0.218501	0.22488	0.169841	0.165079	0.168254	0.314286	0.223285	0.210526	0.187302	0.24127	0.220635	0.168254	0.220635	0.311111	0.303175	0.309524	0.312698	0.17619	0.253968	0.238095	0.244444	0.233333	0.234921	0.246032
26329.10_2019	0.263158	0.251603	0.22488	0.232855	0.208531	0.22488	0.320513	0.208531	0.251994	0.250399	0.253589	0.253589	0.242424	0.245614	0.236045	0.236045	0.232227	0.232227	0.206951	0.221169	0.21485	0.307692	0.314103	0.255183	0.203791	0.14534	0.194313	0.23126	0.229665	0.229665	0.307815	0.208531	0.219589	0.236045	0.210526	0.207337	0.250399	0.210526	0.331738	0.323764	0.326954	0.323764	0.263158	0.204147	0.192982	0.223285	0.220096	0.22488	0.213716
26329.11_2019	0.261563	0.245192	0.215311	0.22807	0.203791	0.220096	0.315705	0.21643	0.245614	0.240829	0.244019	0.248804	0.229665	0.232855	0.23126	0.23126	0.233807	0.233807	0.199052	0.221169	0.218009	0.302885	0.30609	0.247209	0.203791	0.14376	0.200632	0.220096	0.218501	0.218501	0.301435	0.203791	0.224329	0.232855	0.200957	0.204147	0.244019	0.207337	0.325359	0.317384	0.320574	0.317384	0.261563	0.202552	0.191388	0.221691	0.220096	0.22488	0.204147
26329.12_2019	0.255183	0.227564	0.213716	0.229665	0.197472	0.212121	0.331731	0.208531	0.23764	0.236045	0.242424	0.239234	0.226475	0.229665	0.220096	0.220096	0.218009	0.218009	0.197472	0.21643	0.206951	0.317308	0.317308	0.22807	0.208531	0.148499	0.206951	0.22488	0.220096	0.223285	0.314195	0.197472	0.195893	0.232855	0.205742	0.212121	0.226475	0.212121	0.331738	0.322169	0.328549	0.326954	0.23445	0.207337	0.194577	0.218501	0.205742	0.207337	0.212121
27358.13_2019	0.251994	0.208931	0.17619	0.204762	0.23445	0.198413	0.317308	0.236045	0.101587	0.103175	0.106349	0.0746032	0.103175	0.169841	0.14127	0.14127	0.244019	0.244019	0.23126	0.22488	0.223285	0.331731	0.328526	0.157143	0.236045	0.210526	0.240829	0.180952	0.179365	0.18254	0.336508	0.23445	0.226475	0.187302	0.266667	0.255556	0.18254	0.255556	0.32381	0.315873	0.32381	0.325397	0.17619	0.253968	0.242857	0.247619	0.239683	0.24127	0.253968
27358.15_2019	0.236045	0.217949	0.202552	0.23445	0.134281	0.223285	0.304487	0.112164	0.22488	0.221691	0.223285	0.223285	0.207337	0.245614	0.22488	0.22488	0.162717	0.161137	0.135861	0.146919	0.131122	0.296474	0.302885	0.226475	0.0805687	0.180095	0.0774092	0.223285	0.218501	0.221691	0.301435	0.134281	0.132701	0.210526	0.151515	0.100478	0.232855	0.0972887	0.3126	0.30303	0.307815	0.314195	0.23445	0.161085	0.1563	0.173844	0.14673	0.148325	0.172249
27358.17_2019	0.244019	0.216346	0.204147	0.23445	0.135861	0.229665	0.309295	0.110585	0.23764	0.23445	0.236045	0.232855	0.213716	0.242424	0.22807	0.22807	0.170616	0.169036	0.146919	0.14534	0.137441	0.298077	0.304487	0.229665	0.0837283	0.186414	0.07109	0.223285	0.221691	0.221691	0.301435	0.135861	0.134281	0.204147	0.15311	0.0940989	0.23126	0.0909091	0.314195	0.307815	0.3126	0.315789	0.23764	0.164274	0.157895	0.183413	0.151515	0.15311	0.180223
27358.1_2019	0.226475	0.229167	0.196172	0.23764	0.148499	0.22488	0.3125	0.102686	0.223285	0.221691	0.223285	0.220096	0.204147	0.244019	0.23126	0.23126	0.159558	0.157978	0.148499	0.148499	0.14218	0.301282	0.304487	0.22807	0.0900474	0.184834	0.0679305	0.212121	0.210526	0.210526	0.30622	0.148499	0.135861	0.22807	0.154705	0.0988836	0.236045	0.102073	0.3126	0.301435	0.30941	0.311005	0.240829	0.14992	0.157895	0.180223	0.148325	0.14992	0.175439
27358.27_2019	0.229665	0.225962	0.210526	0.23764	0.148499	0.22807	0.304487	0.121643	0.232855	0.229665	0.22807	0.22807	0.215311	0.23126	0.220096	0.220096	0.165877	0.164297	0.126382	0.159558	0.146919	0.291667	0.299679	0.23445	0.129542	0.184834	0.118483	0.221691	0.220096	0.223285	0.291866	0.148499	0.137441	0.221691	0.1563	0.14992	0.236045	0.14992	0.30622	0.295056	0.299841	0.304625	0.239234	0.164274	0.169059	0.181818	0.145136	0.14673	0.170654
27358.2_2019	0.255183	0.233974	0.213716	0.240829	0.21643	0.215311	0.314103	0.221169	0.226475	0.226475	0.232855	0.23126	0.223285	0.232855	0.23126	0.23126	0.227488	0.227488	0.199052	0.21327	0.200632	0.326923	0.330128	0.23445	0.191153	0.134281	0.195893	0.232855	0.22807	0.23126	0.317384	0.21643	0.21327	0.244019	0.202552	0.207337	0.240829	0.204147	0.315789	0.311005	0.314195	0.315789	0.247209	0.221691	0.215311	0.218501	0.200957	0.199362	0.23126
27358.31_2019	0.223285	0.232372	0.197767	0.242424	0.139021	0.218501	0.288462	0.110585	0.23126	0.23126	0.232855	0.22488	0.226475	0.248804	0.216906	0.216906	0.164297	0.162717	0.1406	0.153239	0.132701	0.301282	0.304487	0.23445	0.0916272	0.173776	0.0805687	0.213716	0.212121	0.212121	0.291866	0.139021	0.134281	0.22807	0.151515	0.0956938	0.251994	0.0988836	0.287081	0.280702	0.285486	0.282297	0.251994	0.148325	0.148325	0.162679	0.148325	0.14673	0.15949
27358.32_2019	0.298246	0.185008	0.169841	0.192063	0.236045	0.17619	0.3125	0.23764	0.166667	0.165079	0.168254	0.171429	0.169841	0.0809524	0.146032	0.146032	0.251994	0.251994	0.22488	0.22807	0.23126	0.315705	0.31891	0.179365	0.223285	0.223285	0.212121	0.185714	0.187302	0.187302	0.31746	0.236045	0.22488	0.18254	0.249206	0.230159	0.18254	0.231746	0.319048	0.306349	0.314286	0.309524	0.180952	0.265079	0.249206	0.253968	0.234921	0.236508	0.266667
27358.33_2019	0.271132	0.196172	0.153968	0.174603	0.218501	0.184127	0.299679	0.220096	0.155556	0.157143	0.163492	0.15873	0.160317	0.107937	0.130159	0.130159	0.240829	0.240829	0.218501	0.22488	0.223285	0.299679	0.302885	0.168254	0.212121	0.192982	0.208931	0.161905	0.160317	0.160317	0.301587	0.218501	0.22807	0.18254	0.236508	0.212698	0.179365	0.21746	0.296825	0.285714	0.293651	0.288889	0.169841	0.234921	0.225397	0.247619	0.226984	0.225397	0.24127
27358.34_2019	0.269537	0.196172	0.157143	0.171429	0.218501	0.184127	0.296474	0.223285	0.15873	0.160317	0.166667	0.163492	0.163492	0.106349	0.133333	0.133333	0.248804	0.248804	0.215311	0.226475	0.22807	0.294872	0.301282	0.173016	0.215311	0.192982	0.208931	0.165079	0.163492	0.163492	0.296825	0.218501	0.23126	0.18254	0.238095	0.212698	0.184127	0.21746	0.293651	0.285714	0.293651	0.28254	0.177778	0.236508	0.22381	0.249206	0.230159	0.228571	0.242857
27358.35_2019	0.22807	0.216906	0.215873	0.244444	0.1406	0.231746	0.301282	0.135861	0.226984	0.22381	0.225397	0.21746	0.212698	0.239683	0.220635	0.220635	0.154818	0.153239	0.135861	0.157978	0.14376	0.293269	0.301282	0.222222	0.118483	0.192733	0.110585	0.222222	0.220635	0.22381	0.298413	0.1406	0.14218	0.228571	0.139683	0.134921	0.234921	0.133333	0.306349	0.295238	0.3	0.304762	0.226984	0.163492	0.147619	0.169841	0.152381	0.153968	0.153968
27358.38_2019	0.272727	0.177033	0.150794	0.166667	0.210526	0.188889	0.299679	0.223285	0.150794	0.152381	0.155556	0.149206	0.146032	0.120635	0.131746	0.131746	0.223285	0.223285	0.220096	0.213716	0.212121	0.309295	0.309295	0.153968	0.216906	0.208931	0.23126	0.168254	0.169841	0.169841	0.306349	0.210526	0.205742	0.163492	0.236508	0.226984	0.153968	0.228571	0.303175	0.293651	0.303175	0.296825	0.166667	0.239683	0.231746	0.226984	0.228571	0.230159	0.24127
27358.40_2019	0.295056	0.191388	0.168254	0.180952	0.240829	0.17619	0.31891	0.23445	0.165079	0.163492	0.166667	0.168254	0.174603	0.0873016	0.153968	0.153968	0.258373	0.258373	0.226475	0.23126	0.232855	0.322115	0.31891	0.17619	0.22488	0.22488	0.218501	0.185714	0.187302	0.187302	0.322222	0.240829	0.22488	0.188889	0.253968	0.231746	0.17619	0.233333	0.325397	0.312698	0.320635	0.312698	0.169841	0.269841	0.252381	0.260317	0.238095	0.239683	0.266667
27358.41_2019	0.269537	0.196172	0.157143	0.171429	0.221691	0.180952	0.299679	0.223285	0.152381	0.153968	0.160317	0.157143	0.160317	0.106349	0.130159	0.130159	0.245614	0.245614	0.218501	0.229665	0.22488	0.299679	0.302885	0.166667	0.215311	0.194577	0.212121	0.165079	0.163492	0.163492	0.301587	0.221691	0.23126	0.18254	0.24127	0.215873	0.180952	0.220635	0.296825	0.285714	0.293651	0.288889	0.171429	0.239683	0.230159	0.252381	0.230159	0.228571	0.246032
27358.66_2019	0.290735	0.182109	0.158983	0.174881	0.231629	0.176471	0.313002	0.231629	0.157393	0.155803	0.162162	0.155803	0.168521	0.0779014	0.146264	0.146264	0.239617	0.239617	0.22524	0.231629	0.220447	0.316212	0.316212	0.160572	0.209265	0.21885	0.220447	0.170111	0.171701	0.171701	0.319555	0.231629	0.217252	0.171701	0.246423	0.228935	0.18442	0.230525	0.321145	0.308426	0.316375	0.311606	0.170111	0.263911	0.246423	0.254372	0.232114	0.233704	0.26868
27358.6_2019	0.235577	0.222756	0.204147	0.23764	0.134921	0.223285	0.307568	0.109524	0.240829	0.23764	0.239234	0.226475	0.218501	0.244019	0.226475	0.226475	0.155556	0.153968	0.136508	0.14127	0.128571	0.301127	0.307568	0.232855	0.0904762	0.171429	0.0730159	0.220096	0.215311	0.218501	0.30303	0.134921	0.131746	0.220096	0.143541	0.0813397	0.229665	0.0813397	0.315789	0.30303	0.311005	0.311005	0.242424	0.157895	0.161085	0.178628	0.143541	0.145136	0.180223
27358.70_2019	0.287081	0.191388	0.169841	0.17619	0.232855	0.188889	0.304487	0.245614	0.160317	0.161905	0.168254	0.15873	0.166667	0.0571429	0.165079	0.165079	0.244019	0.244019	0.23445	0.223285	0.229665	0.30609	0.302885	0.169841	0.223285	0.218501	0.22807	0.185714	0.187302	0.187302	0.303175	0.232855	0.23445	0.18254	0.253968	0.24127	0.185714	0.242857	0.311111	0.298413	0.306349	0.298413	0.169841	0.266667	0.247619	0.25873	0.225397	0.226984	0.268254
27358.71_2019	0.253589	0.197767	0.165079	0.188889	0.223285	0.203175	0.309295	0.220096	0.122222	0.12381	0.126984	0.106349	0.11746	0.168254	0.122222	0.122222	0.23764	0.23764	0.23445	0.232855	0.229665	0.326923	0.323718	0.152381	0.212121	0.204147	0.23126	0.17619	0.171429	0.174603	0.328571	0.223285	0.216906	0.185714	0.238095	0.238095	0.161905	0.242857	0.307937	0.3	0.309524	0.306349	0.165079	0.242857	0.239683	0.24127	0.236508	0.238095	0.249206
27358.7_2019	0.245192	0.238782	0.226475	0.240829	0.209524	0.226475	0.305958	0.209524	0.221691	0.22488	0.22807	0.221691	0.220096	0.251994	0.240829	0.240829	0.225397	0.225397	0.198413	0.212698	0.196825	0.325282	0.333333	0.22807	0.193651	0.131746	0.196825	0.23445	0.232855	0.236045	0.326954	0.209524	0.207937	0.248804	0.192982	0.207337	0.232855	0.204147	0.307815	0.30622	0.30941	0.311005	0.239234	0.22488	0.213716	0.221691	0.204147	0.202552	0.223285
27621.3_2019	0.232372	0.216346	0.197767	0.239234	0.134921	0.218501	0.307568	0.109524	0.23764	0.23445	0.239234	0.229665	0.215311	0.242424	0.22488	0.22488	0.155556	0.153968	0.138095	0.142857	0.125397	0.301127	0.307568	0.229665	0.0904762	0.173016	0.0698413	0.216906	0.212121	0.215311	0.30303	0.134921	0.134921	0.215311	0.140351	0.0829346	0.23126	0.0797448	0.315789	0.30303	0.311005	0.311005	0.245614	0.154705	0.157895	0.177033	0.140351	0.141946	0.177033
27621.6_2019	0.290064	0.211538	0.177033	0.207337	0.24359	0.180223	0.296296	0.232372	0.169059	0.167464	0.167464	0.15949	0.175439	0.173844	0.143541	0.143541	0.253205	0.253205	0.224359	0.232372	0.232372	0.310789	0.312399	0.192982	0.235577	0.232372	0.225962	0.172249	0.170654	0.170654	0.311005	0.24359	0.230769	0.170654	0.247209	0.23445	0.192982	0.236045	0.299841	0.296651	0.295056	0.301435	0.196172	0.240829	0.223285	0.245614	0.256778	0.258373	0.23445
28840.12_2019	0.255591	0.196486	0.168521	0.190779	0.21885	0.174881	0.308186	0.223642	0.109698	0.108108	0.114467	0.109698	0.0779014	0.174881	0.141494	0.141494	0.239617	0.239617	0.20607	0.214058	0.201278	0.311396	0.308186	0.162162	0.209265	0.21246	0.220447	0.17965	0.174881	0.17806	0.313196	0.21885	0.209265	0.18601	0.236884	0.227345	0.17806	0.227345	0.314785	0.303657	0.310016	0.311606	0.17806	0.246423	0.240064	0.240064	0.224165	0.225755	0.254372
28840.31_2019	0.232372	0.230769	0.208931	0.245614	0.134921	0.221691	0.305958	0.0984127	0.232855	0.226475	0.23126	0.23126	0.215311	0.247209	0.220096	0.220096	0.160317	0.15873	0.149206	0.144444	0.138095	0.305958	0.31401	0.242424	0.0873016	0.180952	0.0650794	0.218501	0.216906	0.216906	0.30622	0.134921	0.142857	0.218501	0.15311	0.0940989	0.248804	0.0940989	0.3126	0.30303	0.304625	0.307815	0.244019	0.154705	0.154705	0.181818	0.143541	0.145136	0.177033
30520.10_2019	0.217949	0.232372	0.200957	0.248804	0.139683	0.220096	0.289855	0.107937	0.23764	0.23764	0.239234	0.229665	0.22807	0.256778	0.22488	0.22488	0.160317	0.15873	0.139683	0.157143	0.133333	0.305958	0.309179	0.236045	0.0904762	0.17619	0.0761905	0.221691	0.220096	0.220096	0.299841	0.139683	0.134921	0.229665	0.15311	0.0940989	0.255183	0.0972887	0.291866	0.282297	0.287081	0.287081	0.251994	0.145136	0.14992	0.167464	0.14992	0.148325	0.15949
30520.11_2019	0.208333	0.230769	0.196172	0.242424	0.136508	0.216906	0.286634	0.104762	0.23126	0.23126	0.232855	0.22488	0.22488	0.258373	0.220096	0.220096	0.15873	0.157143	0.139683	0.155556	0.128571	0.307568	0.309179	0.232855	0.0920635	0.169841	0.0793651	0.216906	0.215311	0.215311	0.299841	0.136508	0.131746	0.229665	0.14992	0.100478	0.255183	0.100478	0.291866	0.279107	0.283892	0.283892	0.253589	0.145136	0.15311	0.167464	0.143541	0.141946	0.161085
30520.12_2019	0.217949	0.233974	0.200957	0.250399	0.138095	0.223285	0.291465	0.109524	0.236045	0.236045	0.23764	0.229665	0.22807	0.259968	0.221691	0.221691	0.166667	0.165079	0.142857	0.160317	0.133333	0.307568	0.307568	0.23764	0.0936508	0.174603	0.0825397	0.221691	0.220096	0.220096	0.298246	0.138095	0.131746	0.23126	0.15311	0.0956938	0.253589	0.0988836	0.293461	0.283892	0.288676	0.288676	0.258373	0.14992	0.154705	0.167464	0.151515	0.14992	0.162679
30520.13_2019	0.211538	0.237179	0.200957	0.247209	0.136508	0.221691	0.285024	0.112698	0.236045	0.236045	0.23764	0.229665	0.22807	0.256778	0.221691	0.221691	0.15873	0.157143	0.136508	0.155556	0.133333	0.302738	0.304348	0.23445	0.0888889	0.169841	0.0777778	0.221691	0.220096	0.220096	0.295056	0.136508	0.131746	0.22807	0.145136	0.0940989	0.255183	0.0940989	0.290271	0.277512	0.282297	0.282297	0.253589	0.141946	0.14673	0.164274	0.143541	0.141946	0.157895
30520.14_2019	0.211538	0.238782	0.204147	0.244019	0.130159	0.22807	0.286634	0.111111	0.22807	0.22488	0.226475	0.221691	0.223285	0.248804	0.213716	0.213716	0.152381	0.150794	0.134921	0.152381	0.131746	0.304348	0.305958	0.240829	0.0936508	0.171429	0.0777778	0.22488	0.223285	0.223285	0.298246	0.130159	0.126984	0.23126	0.151515	0.0988836	0.251994	0.0988836	0.291866	0.279107	0.283892	0.283892	0.247209	0.148325	0.148325	0.165869	0.137161	0.135566	0.15949
30520.15_2019	0.213141	0.237179	0.200957	0.247209	0.134921	0.221691	0.289855	0.107937	0.23764	0.23764	0.239234	0.229665	0.22807	0.258373	0.221691	0.221691	0.15873	0.157143	0.131746	0.155556	0.131746	0.305958	0.309179	0.23764	0.0825397	0.169841	0.0809524	0.221691	0.220096	0.220096	0.299841	0.134921	0.126984	0.23445	0.14992	0.0940989	0.253589	0.0972887	0.291866	0.282297	0.287081	0.287081	0.251994	0.138756	0.14992	0.167464	0.143541	0.141946	0.161085
30520.2_2019	0.216693	0.239165	0.201278	0.244409	0.139905	0.220447	0.287097	0.109698	0.236422	0.236422	0.238019	0.233227	0.233227	0.253994	0.223642	0.223642	0.163752	0.162162	0.136725	0.157393	0.133545	0.303226	0.306452	0.234824	0.0858506	0.168521	0.0826709	0.22524	0.223642	0.223642	0.297125	0.139905	0.131955	0.231629	0.154952	0.0942492	0.257188	0.0974441	0.289137	0.279553	0.284345	0.284345	0.250799	0.14377	0.154952	0.172524	0.145367	0.14377	0.166134
30520.3_2019	0.217949	0.240385	0.205742	0.247209	0.142857	0.223285	0.291465	0.111111	0.23445	0.23445	0.236045	0.229665	0.229665	0.256778	0.229665	0.229665	0.168254	0.166667	0.144444	0.163492	0.139683	0.307568	0.310789	0.23445	0.0936508	0.171429	0.0825397	0.229665	0.22807	0.22807	0.301435	0.142857	0.136508	0.232855	0.15949	0.0956938	0.259968	0.0988836	0.293461	0.283892	0.288676	0.288676	0.256778	0.151515	0.157895	0.172249	0.151515	0.14992	0.167464
30520.4_2019	0.217949	0.240385	0.204147	0.251994	0.147619	0.223285	0.285024	0.114286	0.23764	0.23445	0.23764	0.23764	0.236045	0.264753	0.221691	0.221691	0.168254	0.166667	0.142857	0.161905	0.138095	0.302738	0.305958	0.239234	0.1	0.180952	0.0888889	0.218501	0.216906	0.216906	0.295056	0.147619	0.138095	0.23126	0.165869	0.0972887	0.255183	0.0972887	0.293461	0.280702	0.282297	0.285486	0.251994	0.1563	0.161085	0.175439	0.154705	0.15311	0.170654
30520.5_2019	0.213141	0.230769	0.202552	0.244019	0.139683	0.221691	0.288245	0.106349	0.239234	0.239234	0.240829	0.23126	0.229665	0.256778	0.220096	0.220096	0.165079	0.163492	0.138095	0.160317	0.136508	0.304348	0.307568	0.23126	0.0984127	0.179365	0.0777778	0.223285	0.221691	0.221691	0.298246	0.139683	0.134921	0.229665	0.15311	0.0940989	0.251994	0.0972887	0.290271	0.280702	0.285486	0.285486	0.247209	0.148325	0.15311	0.170654	0.14992	0.148325	0.161085
30520.6_2019	0.219551	0.237179	0.200957	0.250399	0.133333	0.218501	0.291465	0.107937	0.23445	0.23445	0.236045	0.232855	0.229665	0.253589	0.221691	0.221691	0.166667	0.165079	0.136508	0.157143	0.133333	0.309179	0.312399	0.23764	0.0904762	0.173016	0.0857143	0.218501	0.216906	0.216906	0.30303	0.133333	0.125397	0.232855	0.151515	0.0988836	0.251994	0.102073	0.293461	0.283892	0.288676	0.288676	0.250399	0.14673	0.151515	0.165869	0.148325	0.14673	0.15949
30520.7_2019	0.216346	0.235577	0.199362	0.245614	0.131746	0.216906	0.291465	0.106349	0.232855	0.232855	0.23445	0.22807	0.22807	0.255183	0.220096	0.220096	0.161905	0.160317	0.138095	0.155556	0.131746	0.307568	0.310789	0.239234	0.0888889	0.174603	0.084127	0.220096	0.218501	0.218501	0.301435	0.131746	0.126984	0.23126	0.14992	0.0972887	0.250399	0.100478	0.293461	0.283892	0.288676	0.288676	0.255183	0.145136	0.15311	0.170654	0.14992	0.148325	0.161085
30520.8_2019	0.219551	0.232372	0.200957	0.248804	0.139683	0.216906	0.291465	0.107937	0.23764	0.23764	0.239234	0.229665	0.22807	0.256778	0.22488	0.22488	0.163492	0.161905	0.142857	0.157143	0.133333	0.307568	0.310789	0.239234	0.0936508	0.174603	0.0793651	0.218501	0.216906	0.216906	0.301435	0.139683	0.134921	0.229665	0.14992	0.0972887	0.255183	0.100478	0.291866	0.282297	0.287081	0.287081	0.255183	0.148325	0.15311	0.167464	0.14992	0.148325	0.15949
30900.10_2019	0.216346	0.232372	0.199362	0.245614	0.136508	0.216906	0.285024	0.107937	0.23764	0.23764	0.239234	0.229665	0.22807	0.250399	0.218501	0.218501	0.160317	0.15873	0.139683	0.153968	0.130159	0.301127	0.304348	0.236045	0.0904762	0.169841	0.0793651	0.220096	0.218501	0.218501	0.295056	0.136508	0.131746	0.226475	0.14992	0.0972887	0.251994	0.100478	0.290271	0.280702	0.282297	0.285486	0.251994	0.141946	0.14992	0.167464	0.14673	0.145136	0.1563
30900.12_2019	0.216346	0.235577	0.207337	0.242424	0.136508	0.210526	0.288245	0.1	0.23445	0.23445	0.236045	0.223285	0.22807	0.251994	0.220096	0.220096	0.15873	0.157143	0.138095	0.152381	0.130159	0.296296	0.301127	0.239234	0.0873016	0.169841	0.0809524	0.215311	0.213716	0.213716	0.291866	0.136508	0.131746	0.232855	0.148325	0.0956938	0.250399	0.0956938	0.290271	0.280702	0.285486	0.282297	0.247209	0.14992	0.154705	0.169059	0.148325	0.14673	0.165869
30900.13_2019	0.217949	0.235577	0.202552	0.245614	0.134921	0.220096	0.288245	0.106349	0.236045	0.236045	0.23764	0.22807	0.22488	0.255183	0.220096	0.220096	0.161905	0.160317	0.138095	0.155556	0.131746	0.304348	0.307568	0.239234	0.0857143	0.174603	0.084127	0.221691	0.220096	0.220096	0.298246	0.134921	0.130159	0.22807	0.14992	0.0972887	0.253589	0.100478	0.290271	0.283892	0.285486	0.288676	0.255183	0.148325	0.15311	0.167464	0.14673	0.145136	0.161085
30900.14_2019	0.214744	0.230769	0.199362	0.245614	0.138095	0.220096	0.291465	0.112698	0.23126	0.23445	0.236045	0.229665	0.23126	0.256778	0.223285	0.223285	0.166667	0.165079	0.144444	0.161905	0.136508	0.310789	0.31401	0.240829	0.0984127	0.17619	0.0873016	0.221691	0.220096	0.220096	0.304625	0.138095	0.131746	0.229665	0.151515	0.100478	0.255183	0.103668	0.293461	0.287081	0.288676	0.291866	0.256778	0.14992	0.1563	0.172249	0.151515	0.14992	0.164274
30900.15_2019	0.232372	0.227564	0.212121	0.23764	0.138095	0.22488	0.301127	0.0952381	0.229665	0.229665	0.23126	0.23764	0.223285	0.247209	0.220096	0.220096	0.160317	0.15873	0.149206	0.15873	0.142857	0.310789	0.318841	0.242424	0.0777778	0.190476	0.0714286	0.221691	0.220096	0.220096	0.311005	0.138095	0.139683	0.216906	0.1563	0.102073	0.245614	0.0988836	0.307815	0.298246	0.299841	0.30941	0.23445	0.15949	0.162679	0.183413	0.145136	0.14673	0.178628
30900.16_2019	0.224359	0.245192	0.212121	0.255183	0.14127	0.226475	0.296296	0.112698	0.239234	0.239234	0.240829	0.23764	0.23445	0.261563	0.23126	0.23126	0.171429	0.169841	0.144444	0.15873	0.138095	0.312399	0.31562	0.245614	0.0984127	0.180952	0.0904762	0.232855	0.23126	0.23126	0.30622	0.14127	0.136508	0.247209	0.157895	0.105263	0.256778	0.108453	0.295056	0.288676	0.293461	0.293461	0.251994	0.14673	0.154705	0.173844	0.161085	0.15949	0.165869
30900.17_2019	0.216346	0.235577	0.200957	0.247209	0.138095	0.218501	0.285024	0.111111	0.236045	0.236045	0.23764	0.229665	0.22807	0.256778	0.221691	0.221691	0.157143	0.155556	0.138095	0.153968	0.131746	0.302738	0.304348	0.23445	0.0904762	0.174603	0.0761905	0.221691	0.220096	0.220096	0.295056	0.138095	0.133333	0.22807	0.148325	0.0972887	0.255183	0.0972887	0.290271	0.277512	0.282297	0.282297	0.250399	0.145136	0.14992	0.167464	0.14673	0.145136	0.161085
30900.18_2019	0.217949	0.233974	0.200957	0.247209	0.136508	0.218501	0.289855	0.104762	0.23764	0.23764	0.239234	0.229665	0.229665	0.256778	0.221691	0.221691	0.160317	0.15873	0.139683	0.153968	0.130159	0.305958	0.309179	0.240829	0.0904762	0.173016	0.0793651	0.221691	0.220096	0.220096	0.299841	0.136508	0.131746	0.232855	0.14992	0.0940989	0.255183	0.0972887	0.291866	0.282297	0.287081	0.287081	0.253589	0.145136	0.15311	0.167464	0.14673	0.145136	0.161085
30900.1_2019	0.221154	0.237179	0.200957	0.250399	0.133333	0.218501	0.293076	0.104762	0.23445	0.23445	0.236045	0.232855	0.229665	0.256778	0.221691	0.221691	0.163492	0.161905	0.139683	0.153968	0.130159	0.309179	0.312399	0.23764	0.0904762	0.173016	0.0825397	0.221691	0.220096	0.220096	0.30303	0.133333	0.128571	0.236045	0.14992	0.0972887	0.251994	0.100478	0.295056	0.285486	0.290271	0.290271	0.250399	0.145136	0.15311	0.167464	0.14992	0.148325	0.161085
30900.21_2019	0.216346	0.232372	0.199362	0.245614	0.134921	0.216906	0.288245	0.103175	0.236045	0.236045	0.23764	0.22807	0.22807	0.255183	0.220096	0.220096	0.15873	0.157143	0.138095	0.152381	0.128571	0.304348	0.307568	0.239234	0.0888889	0.171429	0.0777778	0.220096	0.218501	0.218501	0.298246	0.134921	0.130159	0.23126	0.148325	0.092504	0.253589	0.0956938	0.290271	0.280702	0.285486	0.285486	0.251994	0.143541	0.151515	0.165869	0.145136	0.143541	0.15949
30900.22_2019	0.214744	0.233974	0.197767	0.244019	0.133333	0.218501	0.286634	0.104762	0.23445	0.23445	0.236045	0.226475	0.226475	0.253589	0.218501	0.218501	0.160317	0.15873	0.136508	0.153968	0.130159	0.302738	0.305958	0.23764	0.0873016	0.169841	0.0793651	0.218501	0.216906	0.216906	0.296651	0.133333	0.128571	0.229665	0.148325	0.092504	0.251994	0.0956938	0.288676	0.279107	0.283892	0.283892	0.253589	0.143541	0.151515	0.165869	0.145136	0.143541	0.15949
30900.23_2019	0.213141	0.230769	0.196172	0.244019	0.134921	0.218501	0.285024	0.103175	0.232855	0.232855	0.23445	0.22807	0.22488	0.256778	0.216906	0.216906	0.155556	0.153968	0.138095	0.149206	0.128571	0.301127	0.304348	0.236045	0.0920635	0.171429	0.0777778	0.216906	0.215311	0.215311	0.295056	0.134921	0.130159	0.229665	0.148325	0.0893142	0.250399	0.092504	0.287081	0.277512	0.282297	0.282297	0.248804	0.140351	0.148325	0.165869	0.145136	0.143541	0.1563
30900.24_2019	0.213141	0.230769	0.196172	0.244019	0.134921	0.218501	0.285024	0.103175	0.232855	0.232855	0.23445	0.22807	0.22488	0.256778	0.216906	0.216906	0.155556	0.153968	0.138095	0.149206	0.128571	0.301127	0.304348	0.236045	0.0920635	0.171429	0.0777778	0.216906	0.215311	0.215311	0.295056	0.134921	0.130159	0.229665	0.148325	0.0893142	0.250399	0.092504	0.287081	0.277512	0.282297	0.282297	0.248804	0.140351	0.148325	0.165869	0.145136	0.143541	0.1563
30900.25_2019	0.217949	0.24359	0.204147	0.248804	0.139683	0.22807	0.283414	0.120635	0.242424	0.242424	0.244019	0.232855	0.22807	0.255183	0.22488	0.22488	0.165079	0.163492	0.14127	0.155556	0.134921	0.296296	0.299517	0.239234	0.103175	0.179365	0.1	0.22488	0.223285	0.223285	0.295056	0.139683	0.14127	0.236045	0.157895	0.0940989	0.248804	0.0972887	0.291866	0.287081	0.291866	0.288676	0.251994	0.145136	0.14673	0.177033	0.148325	0.14673	0.164274
30900.26_2019	0.214744	0.232372	0.197767	0.245614	0.136508	0.220096	0.286634	0.111111	0.23445	0.23445	0.236045	0.226475	0.22488	0.253589	0.221691	0.221691	0.160317	0.15873	0.136508	0.157143	0.133333	0.302738	0.305958	0.232855	0.0873016	0.173016	0.0761905	0.218501	0.216906	0.216906	0.296651	0.136508	0.131746	0.226475	0.151515	0.0956938	0.251994	0.0956938	0.288676	0.279107	0.283892	0.283892	0.251994	0.14673	0.148325	0.165869	0.148325	0.14673	0.157895
30900.27_2019	0.219551	0.240385	0.202552	0.248804	0.134921	0.220096	0.291465	0.111111	0.23445	0.23445	0.236045	0.23445	0.229665	0.255183	0.223285	0.223285	0.161905	0.160317	0.138095	0.155556	0.131746	0.309179	0.310789	0.236045	0.0888889	0.174603	0.0793651	0.223285	0.221691	0.221691	0.301435	0.134921	0.130159	0.236045	0.151515	0.100478	0.253589	0.100478	0.296651	0.283892	0.288676	0.288676	0.248804	0.14673	0.151515	0.169059	0.14992	0.148325	0.162679
30900.28_2019	0.221154	0.235577	0.202552	0.253589	0.144444	0.226475	0.289855	0.114286	0.239234	0.239234	0.240829	0.22807	0.23126	0.255183	0.22807	0.22807	0.171429	0.169841	0.149206	0.153968	0.138095	0.302738	0.305958	0.240829	0.0968254	0.184127	0.0825397	0.221691	0.220096	0.220096	0.304625	0.144444	0.142857	0.23126	0.154705	0.0940989	0.256778	0.0940989	0.296651	0.290271	0.293461	0.291866	0.255183	0.1563	0.14992	0.173844	0.14992	0.148325	0.164274
30900.29_2019	0.217949	0.230769	0.199362	0.247209	0.138095	0.218501	0.289855	0.106349	0.236045	0.236045	0.23764	0.22807	0.226475	0.255183	0.223285	0.223285	0.161905	0.160317	0.14127	0.155556	0.131746	0.305958	0.309179	0.23764	0.0920635	0.174603	0.0777778	0.220096	0.218501	0.218501	0.299841	0.138095	0.133333	0.22807	0.151515	0.0956938	0.253589	0.0988836	0.291866	0.282297	0.287081	0.287081	0.253589	0.14673	0.151515	0.165869	0.148325	0.14673	0.157895
30900.2_2019	0.224719	0.242376	0.222045	0.260383	0.162162	0.236422	0.301613	0.112878	0.241214	0.238019	0.242812	0.242812	0.231629	0.271565	0.233227	0.233227	0.165342	0.163752	0.158983	0.166932	0.151033	0.31129	0.316129	0.249201	0.0985692	0.18601	0.0826709	0.231629	0.230032	0.230032	0.308307	0.162162	0.149444	0.234824	0.162939	0.100639	0.263578	0.0974441	0.308307	0.298722	0.300319	0.300319	0.250799	0.166134	0.169329	0.185304	0.153355	0.151757	0.183706
30900.30_2019	0.211538	0.227564	0.197767	0.239234	0.133333	0.215311	0.286634	0.107937	0.23126	0.23445	0.236045	0.22488	0.22807	0.248804	0.216906	0.216906	0.15873	0.157143	0.134921	0.152381	0.128571	0.302738	0.305958	0.239234	0.0904762	0.171429	0.0825397	0.216906	0.215311	0.215311	0.296651	0.133333	0.12381	0.229665	0.143541	0.0972887	0.250399	0.0988836	0.287081	0.279107	0.283892	0.283892	0.255183	0.145136	0.14992	0.167464	0.14673	0.145136	0.157895
30900.31_2019	0.209936	0.227564	0.192982	0.242424	0.128571	0.216906	0.285024	0.101587	0.236045	0.236045	0.23764	0.23126	0.22807	0.253589	0.218501	0.218501	0.149206	0.147619	0.130159	0.146032	0.122222	0.299517	0.302738	0.23445	0.0873016	0.168254	0.0714286	0.213716	0.212121	0.212121	0.293461	0.128571	0.126984	0.22807	0.141946	0.092504	0.247209	0.092504	0.287081	0.277512	0.282297	0.282297	0.248804	0.137161	0.141946	0.165869	0.143541	0.141946	0.1563
30900.32_2019	0.219551	0.232372	0.197767	0.244019	0.136508	0.215311	0.294686	0.104762	0.23445	0.23445	0.236045	0.229665	0.23126	0.259968	0.226475	0.226475	0.15873	0.157143	0.138095	0.157143	0.131746	0.304348	0.307568	0.23126	0.0920635	0.177778	0.0825397	0.218501	0.216906	0.216906	0.298246	0.136508	0.133333	0.23126	0.151515	0.0988836	0.256778	0.102073	0.296651	0.287081	0.291866	0.288676	0.251994	0.14673	0.151515	0.170654	0.148325	0.14673	0.165869
30900.33_2019	0.213141	0.229167	0.199362	0.242424	0.138095	0.216906	0.293076	0.1	0.239234	0.239234	0.240829	0.22807	0.22488	0.251994	0.216906	0.216906	0.15873	0.157143	0.138095	0.155556	0.131746	0.302738	0.305958	0.236045	0.0825397	0.171429	0.0714286	0.216906	0.215311	0.215311	0.299841	0.138095	0.133333	0.22807	0.151515	0.0861244	0.253589	0.0893142	0.295056	0.282297	0.290271	0.290271	0.245614	0.143541	0.151515	0.165869	0.145136	0.14673	0.162679
30900.34_2019	0.216693	0.232745	0.198083	0.244409	0.136725	0.215655	0.287097	0.103339	0.234824	0.234824	0.236422	0.22524	0.230032	0.257188	0.220447	0.220447	0.160572	0.158983	0.139905	0.155803	0.130366	0.303226	0.306452	0.238019	0.09062	0.170111	0.0810811	0.220447	0.21885	0.21885	0.297125	0.136725	0.131955	0.233227	0.15016	0.0958466	0.255591	0.0990415	0.289137	0.279553	0.284345	0.284345	0.252396	0.145367	0.153355	0.167732	0.145367	0.14377	0.161342
30900.35_2019	0.217949	0.230769	0.199362	0.247209	0.138095	0.218501	0.289855	0.106349	0.236045	0.236045	0.23764	0.22807	0.226475	0.255183	0.223285	0.223285	0.161905	0.160317	0.14127	0.155556	0.131746	0.305958	0.309179	0.23764	0.0920635	0.174603	0.0777778	0.220096	0.218501	0.218501	0.299841	0.138095	0.133333	0.22807	0.151515	0.0956938	0.253589	0.0988836	0.291866	0.282297	0.287081	0.287081	0.253589	0.14673	0.151515	0.165869	0.148325	0.14673	0.157895
30900.36_2019	0.213141	0.229167	0.196172	0.244019	0.133333	0.216906	0.291465	0.104762	0.229665	0.229665	0.23126	0.221691	0.223285	0.258373	0.216906	0.216906	0.15873	0.157143	0.136508	0.155556	0.126984	0.307568	0.310789	0.236045	0.0936508	0.168254	0.0809524	0.216906	0.215311	0.215311	0.301435	0.133333	0.128571	0.23126	0.14673	0.0972887	0.251994	0.100478	0.293461	0.283892	0.288676	0.288676	0.250399	0.141946	0.14673	0.161085	0.143541	0.141946	0.154705
30900.37_2019	0.217949	0.230769	0.199362	0.247209	0.138095	0.218501	0.289855	0.106349	0.236045	0.236045	0.23764	0.22807	0.226475	0.255183	0.223285	0.223285	0.161905	0.160317	0.14127	0.155556	0.131746	0.305958	0.309179	0.23764	0.0920635	0.174603	0.0777778	0.220096	0.218501	0.218501	0.299841	0.138095	0.133333	0.22807	0.151515	0.0956938	0.253589	0.0988836	0.291866	0.282297	0.287081	0.287081	0.253589	0.14673	0.151515	0.165869	0.148325	0.14673	0.157895
30900.38_2019	0.222756	0.222756	0.204147	0.240829	0.14127	0.23126	0.301127	0.0984127	0.240829	0.240829	0.240829	0.242424	0.22488	0.255183	0.216906	0.216906	0.160317	0.15873	0.142857	0.161905	0.139683	0.304348	0.310789	0.239234	0.0873016	0.18254	0.0698413	0.215311	0.213716	0.213716	0.304625	0.14127	0.142857	0.223285	0.1563	0.0972887	0.256778	0.0940989	0.304625	0.295056	0.299841	0.30303	0.240829	0.154705	0.161085	0.173844	0.148325	0.14992	0.175439
30900.39_2019	0.217949	0.232372	0.202552	0.247209	0.14127	0.220096	0.296296	0.104762	0.232855	0.232855	0.23445	0.22807	0.229665	0.261563	0.22488	0.22488	0.163492	0.161905	0.139683	0.161905	0.134921	0.310789	0.31401	0.23126	0.0936508	0.179365	0.084127	0.22488	0.223285	0.223285	0.304625	0.14127	0.138095	0.232855	0.1563	0.0988836	0.261563	0.102073	0.298246	0.288676	0.293461	0.293461	0.251994	0.151515	0.15311	0.165869	0.14992	0.148325	0.164274
30900.3_2019	0.218299	0.232745	0.198083	0.247604	0.138315	0.21885	0.28871	0.106518	0.234824	0.234824	0.236422	0.228435	0.228435	0.257188	0.223642	0.223642	0.158983	0.157393	0.138315	0.155803	0.131955	0.304839	0.308065	0.234824	0.0890302	0.173291	0.0747218	0.220447	0.21885	0.21885	0.298722	0.138315	0.133545	0.230032	0.151757	0.0926518	0.257188	0.0958466	0.290735	0.28115	0.285942	0.285942	0.250799	0.14377	0.148562	0.166134	0.146965	0.145367	0.159744
30900.40_2019	0.217949	0.232372	0.200957	0.248804	0.139683	0.220096	0.289855	0.107937	0.23764	0.23764	0.239234	0.229665	0.22807	0.256778	0.22488	0.22488	0.160317	0.15873	0.139683	0.157143	0.133333	0.305958	0.309179	0.236045	0.0904762	0.17619	0.0761905	0.221691	0.220096	0.220096	0.299841	0.139683	0.134921	0.229665	0.15311	0.0940989	0.255183	0.0972887	0.291866	0.282297	0.287081	0.287081	0.251994	0.145136	0.14992	0.167464	0.14992	0.148325	0.15949
30900.4_2019	0.221154	0.233974	0.197767	0.250399	0.133333	0.218501	0.293076	0.104762	0.23126	0.23126	0.232855	0.229665	0.226475	0.256778	0.221691	0.221691	0.163492	0.161905	0.139683	0.153968	0.130159	0.309179	0.312399	0.23445	0.0904762	0.173016	0.0793651	0.218501	0.216906	0.216906	0.30303	0.133333	0.128571	0.232855	0.14992	0.0972887	0.251994	0.100478	0.295056	0.285486	0.290271	0.290271	0.250399	0.145136	0.14992	0.164274	0.14992	0.148325	0.157895
30900.6_2019	0.221154	0.230769	0.199362	0.247209	0.139683	0.220096	0.291465	0.109524	0.236045	0.236045	0.23764	0.229665	0.22807	0.255183	0.22488	0.22488	0.163492	0.163492	0.144444	0.157143	0.133333	0.305958	0.309179	0.23764	0.0952381	0.17619	0.0809524	0.220096	0.218501	0.218501	0.30303	0.139683	0.134921	0.22807	0.154705	0.0988836	0.251994	0.102073	0.295056	0.285486	0.290271	0.290271	0.255183	0.14992	0.154705	0.167464	0.151515	0.14992	0.161085
30900.7_2019	0.211538	0.225962	0.192982	0.244019	0.134921	0.210526	0.296296	0.101587	0.236045	0.236045	0.23764	0.23445	0.221691	0.248804	0.23126	0.23126	0.150794	0.149206	0.133333	0.149206	0.128571	0.305958	0.312399	0.23445	0.0777778	0.169841	0.0650794	0.218501	0.216906	0.216906	0.30622	0.134921	0.12381	0.229665	0.145136	0.0845295	0.239234	0.0845295	0.301435	0.290271	0.296651	0.299841	0.244019	0.148325	0.15311	0.170654	0.14992	0.14992	0.164274
30900.9_2019	0.221154	0.238782	0.204147	0.250399	0.144444	0.221691	0.288245	0.109524	0.236045	0.236045	0.23764	0.23126	0.23126	0.259968	0.22807	0.22807	0.163492	0.161905	0.146032	0.160317	0.138095	0.305958	0.309179	0.232855	0.0968254	0.180952	0.0793651	0.22807	0.226475	0.226475	0.299841	0.144444	0.14127	0.23126	0.15949	0.0972887	0.264753	0.100478	0.290271	0.280702	0.285486	0.285486	0.253589	0.151515	0.154705	0.170654	0.15311	0.151515	0.165869
32031.5_2019	0.229167	0.259615	0.23126	0.248804	0.109524	0.244019	0.304348	0.146032	0.248804	0.244019	0.245614	0.245614	0.229665	0.255183	0.23764	0.23764	0.14127	0.139683	0.120635	0.128571	0.131746	0.31562	0.31562	0.248804	0.152381	0.179365	0.146032	0.240829	0.236045	0.239234	0.30941	0.109524	0.111111	0.248804	0.129187	0.173844	0.248804	0.169059	0.311005	0.296651	0.304625	0.298246	0.229665	0.145136	0.145136	0.154705	0.141946	0.143541	0.154705
32031.6_2019	0.229167	0.254808	0.22807	0.250399	0.112698	0.240829	0.305958	0.146032	0.242424	0.240829	0.242424	0.244019	0.221691	0.256778	0.232855	0.232855	0.146032	0.144444	0.120635	0.131746	0.138095	0.318841	0.318841	0.245614	0.150794	0.179365	0.144444	0.240829	0.236045	0.239234	0.3126	0.112698	0.115873	0.247209	0.130781	0.173844	0.250399	0.169059	0.3126	0.298246	0.30622	0.299841	0.232855	0.14673	0.14673	0.15949	0.141946	0.143541	0.1563
33853.19_2019	0.241987	0.222756	0.210526	0.242424	0.193651	0.229665	0.301127	0.198413	0.221691	0.215311	0.220096	0.223285	0.223285	0.22807	0.205742	0.205742	0.207937	0.207937	0.184127	0.204762	0.180952	0.323671	0.325282	0.242424	0.192063	0.136508	0.196825	0.221691	0.220096	0.220096	0.323764	0.193651	0.184127	0.229665	0.199362	0.196172	0.242424	0.192982	0.30941	0.301435	0.304625	0.307815	0.22807	0.202552	0.192982	0.210526	0.199362	0.204147	0.207337
33853.22_2019	0.248397	0.227564	0.216906	0.232855	0.196825	0.236045	0.291465	0.222222	0.22807	0.223285	0.22807	0.218501	0.220096	0.215311	0.212121	0.212121	0.225397	0.225397	0.2	0.211111	0.198413	0.325282	0.323671	0.236045	0.206349	0.131746	0.209524	0.23445	0.229665	0.232855	0.322169	0.196825	0.203175	0.23445	0.197767	0.208931	0.240829	0.213716	0.30303	0.290271	0.295056	0.299841	0.226475	0.207337	0.202552	0.218501	0.199362	0.200957	0.210526
33853.52_2019	0.25641	0.248397	0.232855	0.239234	0.220635	0.248804	0.299517	0.214286	0.240829	0.240829	0.23764	0.226475	0.244019	0.250399	0.23445	0.23445	0.214286	0.214286	0.2	0.211111	0.207937	0.310789	0.307568	0.267943	0.21746	0.150794	0.226984	0.240829	0.236045	0.239234	0.304625	0.220635	0.207937	0.247209	0.205742	0.229665	0.258373	0.236045	0.3126	0.30941	0.30941	0.30941	0.271132	0.218501	0.212121	0.229665	0.218501	0.220096	0.221691
33853.53_2019	0.245586	0.245586	0.228435	0.233227	0.209857	0.22524	0.319355	0.214626	0.236422	0.233227	0.233227	0.230032	0.239617	0.249201	0.236422	0.236422	0.216216	0.216216	0.201908	0.206677	0.213037	0.31129	0.31129	0.246006	0.211447	0.117647	0.198728	0.246006	0.241214	0.244409	0.313099	0.209857	0.208267	0.257188	0.21246	0.204473	0.258786	0.207668	0.332268	0.319489	0.325879	0.322684	0.260383	0.210863	0.207668	0.215655	0.21246	0.217252	0.222045
33853.54_2019	0.259615	0.246795	0.236045	0.247209	0.21746	0.244019	0.305958	0.220635	0.247209	0.244019	0.240829	0.236045	0.247209	0.251994	0.239234	0.239234	0.220635	0.220635	0.206349	0.212698	0.215873	0.31401	0.31401	0.259968	0.219048	0.147619	0.220635	0.244019	0.239234	0.242424	0.30941	0.21746	0.215873	0.251994	0.212121	0.23126	0.250399	0.23764	0.322169	0.314195	0.317384	0.317384	0.274322	0.226475	0.216906	0.240829	0.226475	0.23126	0.239234
33853.55_2019	0.254808	0.245192	0.229665	0.226475	0.209524	0.226475	0.31562	0.219048	0.229665	0.226475	0.232855	0.220096	0.236045	0.245614	0.23764	0.23764	0.225397	0.225397	0.201587	0.206349	0.209524	0.309179	0.309179	0.248804	0.209524	0.11746	0.196825	0.248804	0.244019	0.247209	0.311005	0.209524	0.207937	0.247209	0.208931	0.202552	0.261563	0.205742	0.330144	0.317384	0.323764	0.320574	0.256778	0.210526	0.207337	0.218501	0.218501	0.223285	0.221691
33853.56_2019	0.235577	0.241987	0.23126	0.239234	0.203175	0.226475	0.296296	0.203175	0.216906	0.213716	0.220096	0.229665	0.218501	0.250399	0.229665	0.229665	0.21746	0.219048	0.192063	0.211111	0.198413	0.318841	0.320451	0.229665	0.180952	0.128571	0.195238	0.242424	0.240829	0.244019	0.3126	0.203175	0.192063	0.242424	0.194577	0.199362	0.239234	0.199362	0.30303	0.288676	0.296651	0.298246	0.244019	0.202552	0.194577	0.218501	0.191388	0.192982	0.210526
33853.57_2019	0.233974	0.233974	0.216906	0.244019	0.195238	0.216906	0.305958	0.195238	0.232855	0.229665	0.232855	0.23445	0.23126	0.23445	0.218501	0.218501	0.21746	0.219048	0.192063	0.206349	0.193651	0.31723	0.31723	0.250399	0.203175	0.139683	0.198413	0.223285	0.221691	0.22488	0.304625	0.195238	0.195238	0.240829	0.202552	0.205742	0.229665	0.208931	0.307815	0.299841	0.30622	0.301435	0.251994	0.218501	0.218501	0.207337	0.212121	0.216906	0.218501
33853.58_2019	0.246795	0.232372	0.221691	0.23445	0.198413	0.229665	0.309179	0.211111	0.226475	0.220096	0.220096	0.220096	0.223285	0.23445	0.22488	0.22488	0.219048	0.219048	0.201587	0.21746	0.204762	0.31723	0.312399	0.244019	0.2	0.139683	0.198413	0.239234	0.23445	0.23764	0.311005	0.198413	0.207937	0.240829	0.210526	0.192982	0.248804	0.189793	0.315789	0.30941	0.317384	0.317384	0.245614	0.215311	0.202552	0.22807	0.204147	0.208931	0.218501
33853.60_2019	0.233974	0.241987	0.216906	0.251994	0.193651	0.220096	0.310789	0.198413	0.23764	0.23445	0.23764	0.23445	0.23126	0.236045	0.221691	0.221691	0.219048	0.220635	0.2	0.209524	0.192063	0.322061	0.322061	0.247209	0.203175	0.146032	0.204762	0.226475	0.22488	0.22807	0.30941	0.193651	0.198413	0.245614	0.199362	0.215311	0.232855	0.215311	0.311005	0.30303	0.311005	0.304625	0.255183	0.22488	0.221691	0.204147	0.215311	0.220096	0.221691
33853.61_2019	0.239165	0.227929	0.20607	0.220447	0.197138	0.226837	0.31129	0.208267	0.21885	0.215655	0.21885	0.20607	0.215655	0.223642	0.214058	0.214058	0.219396	0.219396	0.198728	0.216216	0.209857	0.320968	0.320968	0.231629	0.192369	0.122417	0.201908	0.226837	0.222045	0.22524	0.316294	0.197138	0.209857	0.236422	0.201278	0.199681	0.231629	0.201278	0.317891	0.311502	0.316294	0.317891	0.246006	0.20607	0.20607	0.210863	0.220447	0.222045	0.209265
33853.62_2019	0.246795	0.233974	0.212121	0.22488	0.203175	0.229665	0.309179	0.219048	0.220096	0.216906	0.220096	0.210526	0.223285	0.23126	0.223285	0.223285	0.222222	0.222222	0.204762	0.222222	0.215873	0.320451	0.320451	0.23764	0.2	0.12381	0.209524	0.23445	0.229665	0.232855	0.315789	0.203175	0.215873	0.240829	0.204147	0.205742	0.240829	0.207337	0.315789	0.3126	0.314195	0.315789	0.253589	0.210526	0.212121	0.220096	0.221691	0.220096	0.215311
33853.63_2019	0.228296	0.231511	0.2128	0.248	0.187898	0.2112	0.310178	0.197452	0.232	0.2288	0.232	0.2288	0.2304	0.2336	0.2144	0.2144	0.211783	0.213376	0.191083	0.203822	0.187898	0.321486	0.321486	0.2432	0.192675	0.125796	0.197452	0.2224	0.2208	0.224	0.3056	0.187898	0.194268	0.2368	0.1872	0.2064	0.2304	0.2064	0.3104	0.3056	0.3104	0.3072	0.248	0.2224	0.2112	0.2	0.2096	0.2112	0.216
33853.64_2019	0.233974	0.24359	0.218501	0.253589	0.193651	0.221691	0.310789	0.198413	0.239234	0.236045	0.239234	0.236045	0.232855	0.236045	0.223285	0.223285	0.219048	0.220635	0.2	0.209524	0.192063	0.322061	0.322061	0.248804	0.203175	0.146032	0.204762	0.22807	0.226475	0.229665	0.30941	0.193651	0.198413	0.247209	0.199362	0.215311	0.23445	0.215311	0.311005	0.30303	0.311005	0.304625	0.255183	0.22488	0.221691	0.204147	0.215311	0.220096	0.221691
33853.67_2019	0.258013	0.246795	0.23764	0.221691	0.204762	0.239234	0.305958	0.196825	0.240829	0.23764	0.239234	0.236045	0.22807	0.247209	0.229665	0.229665	0.209524	0.211111	0.201587	0.206349	0.212698	0.293076	0.299517	0.239234	0.209524	0.138095	0.214286	0.236045	0.23126	0.23445	0.298246	0.204762	0.2	0.236045	0.212121	0.204147	0.245614	0.207337	0.3126	0.295056	0.304625	0.296651	0.240829	0.200957	0.200957	0.218501	0.197767	0.199362	0.208931
33853.68_2019	0.24359	0.245192	0.223285	0.236045	0.209524	0.232855	0.293076	0.212698	0.23445	0.236045	0.232855	0.240829	0.240829	0.251994	0.221691	0.221691	0.203175	0.203175	0.184127	0.203175	0.198413	0.301127	0.301127	0.251994	0.214286	0.138095	0.21746	0.226475	0.22488	0.22807	0.301435	0.209524	0.195238	0.255183	0.197767	0.204147	0.258373	0.213716	0.307815	0.299841	0.30303	0.30622	0.263158	0.205742	0.207337	0.216906	0.207337	0.212121	0.213716
33853.70_2019	0.252006	0.239165	0.226837	0.239617	0.203498	0.228435	0.295161	0.201908	0.231629	0.233227	0.230032	0.236422	0.233227	0.250799	0.223642	0.223642	0.206677	0.206677	0.18283	0.205087	0.190779	0.306452	0.309677	0.249201	0.197138	0.139905	0.208267	0.233227	0.228435	0.231629	0.303514	0.203498	0.18442	0.244409	0.188498	0.210863	0.244409	0.217252	0.306709	0.301917	0.303514	0.308307	0.253994	0.202875	0.199681	0.210863	0.204473	0.209265	0.21246
33853.72_2019	0.24359	0.238782	0.218501	0.23126	0.206349	0.23126	0.310789	0.211111	0.213716	0.210526	0.213716	0.218501	0.205742	0.232855	0.218501	0.218501	0.230159	0.230159	0.207937	0.22381	0.207937	0.323671	0.320451	0.226475	0.18254	0.136508	0.192063	0.216906	0.212121	0.215311	0.320574	0.206349	0.211111	0.22488	0.196172	0.197767	0.255183	0.197767	0.322169	0.30941	0.314195	0.3126	0.251994	0.221691	0.208931	0.218501	0.207337	0.208931	0.215311
33853.73_2019	0.253205	0.241987	0.223285	0.242424	0.206349	0.232855	0.31723	0.211111	0.23445	0.23126	0.23445	0.226475	0.215311	0.240829	0.218501	0.218501	0.230159	0.230159	0.211111	0.231746	0.209524	0.322061	0.320451	0.223285	0.18254	0.147619	0.190476	0.223285	0.218501	0.221691	0.320574	0.206349	0.215873	0.23764	0.196172	0.191388	0.250399	0.191388	0.322169	0.3126	0.320574	0.3126	0.250399	0.220096	0.204147	0.223285	0.212121	0.216906	0.215311
33853.74_2019	0.248397	0.241987	0.226475	0.23764	0.209524	0.229665	0.312399	0.209524	0.221691	0.22807	0.22807	0.229665	0.213716	0.247209	0.229665	0.229665	0.231746	0.231746	0.206349	0.231746	0.206349	0.322061	0.320451	0.232855	0.180952	0.155556	0.192063	0.22807	0.223285	0.226475	0.323764	0.209524	0.207937	0.244019	0.194577	0.197767	0.261563	0.197767	0.322169	0.30941	0.317384	0.3126	0.258373	0.213716	0.200957	0.22488	0.200957	0.205742	0.215311
33853.78_2019	0.25	0.233974	0.216906	0.23445	0.203175	0.22807	0.304348	0.204762	0.220096	0.216906	0.220096	0.22488	0.205742	0.22807	0.208931	0.208931	0.226984	0.226984	0.196825	0.219048	0.196825	0.318841	0.31723	0.221691	0.174603	0.138095	0.185714	0.226475	0.221691	0.22488	0.318979	0.203175	0.209524	0.223285	0.191388	0.185008	0.250399	0.188198	0.315789	0.30303	0.307815	0.30622	0.250399	0.213716	0.200957	0.213716	0.204147	0.205742	0.215311
33853.80_2019	0.238782	0.225962	0.216906	0.23445	0.184127	0.251994	0.301127	0.2	0.216906	0.213716	0.220096	0.216906	0.212121	0.229665	0.223285	0.223285	0.2	0.201587	0.190476	0.203175	0.196825	0.31723	0.320451	0.220096	0.180952	0.114286	0.18254	0.23764	0.232855	0.236045	0.30941	0.184127	0.187302	0.22807	0.183413	0.188198	0.240829	0.186603	0.304625	0.296651	0.30303	0.304625	0.236045	0.210526	0.204147	0.205742	0.194577	0.199362	0.208931
33853.82_2019	0.24359	0.227564	0.216906	0.245614	0.215873	0.205742	0.310789	0.2	0.210526	0.207337	0.212121	0.218501	0.208931	0.22488	0.223285	0.223285	0.234921	0.234921	0.193651	0.222222	0.219048	0.312399	0.322061	0.232855	0.188889	0.12381	0.192063	0.229665	0.22488	0.22807	0.315789	0.215873	0.211111	0.23445	0.208931	0.202552	0.259968	0.200957	0.317384	0.30941	0.3126	0.314195	0.250399	0.223285	0.205742	0.229665	0.208931	0.210526	0.220096
33853.85_2019	0.245586	0.235955	0.21246	0.228435	0.197138	0.230032	0.317742	0.205087	0.223642	0.223642	0.226837	0.21885	0.209265	0.231629	0.215655	0.215655	0.228935	0.228935	0.205087	0.217806	0.197138	0.319355	0.319355	0.220447	0.176471	0.139905	0.189189	0.220447	0.215655	0.21885	0.321086	0.197138	0.205087	0.231629	0.185304	0.191693	0.247604	0.191693	0.329073	0.317891	0.322684	0.321086	0.247604	0.217252	0.201278	0.217252	0.209265	0.214058	0.21246
33853.86_2019	0.236334	0.241158	0.2144	0.2416	0.200637	0.224	0.31664	0.200637	0.2256	0.2224	0.2256	0.2256	0.216	0.2272	0.2112	0.2112	0.229299	0.229299	0.194268	0.213376	0.19586	0.306947	0.305331	0.2192	0.178344	0.14172	0.183121	0.2176	0.2144	0.2176	0.3088	0.200637	0.208599	0.2352	0.1888	0.192	0.2528	0.1888	0.328	0.3136	0.3184	0.3184	0.248	0.2176	0.1968	0.2128	0.1984	0.2032	0.2112
33853.87_2019	0.245192	0.241987	0.216906	0.23126	0.206349	0.22807	0.305958	0.204762	0.218501	0.215311	0.218501	0.221691	0.210526	0.22807	0.212121	0.212121	0.231746	0.231746	0.203175	0.220635	0.204762	0.31723	0.320451	0.216906	0.180952	0.144444	0.190476	0.220096	0.215311	0.218501	0.320574	0.206349	0.212698	0.239234	0.192982	0.194577	0.245614	0.189793	0.315789	0.304625	0.30941	0.30941	0.245614	0.220096	0.202552	0.223285	0.212121	0.213716	0.210526
33853.89_2019	0.248397	0.221154	0.218501	0.245614	0.192063	0.221691	0.305958	0.2	0.208931	0.205742	0.208931	0.216906	0.200957	0.23445	0.208931	0.208931	0.228571	0.228571	0.195238	0.211111	0.193651	0.31401	0.31401	0.223285	0.185714	0.144444	0.187302	0.23126	0.229665	0.232855	0.315789	0.192063	0.201587	0.223285	0.202552	0.194577	0.239234	0.197767	0.318979	0.304625	0.311005	0.311005	0.23764	0.226475	0.208931	0.210526	0.200957	0.205742	0.22488
33853.90_2019	0.237179	0.230769	0.226475	0.23126	0.18254	0.250399	0.305958	0.2	0.220096	0.216906	0.223285	0.218501	0.210526	0.232855	0.226475	0.226475	0.204762	0.206349	0.188889	0.201587	0.2	0.31723	0.31723	0.221691	0.179365	0.115873	0.180952	0.244019	0.239234	0.242424	0.30622	0.18254	0.188889	0.22807	0.189793	0.188198	0.239234	0.186603	0.30941	0.301435	0.307815	0.30941	0.236045	0.212121	0.207337	0.210526	0.194577	0.199362	0.212121
33853.93_2019	0.240385	0.229167	0.215311	0.22807	0.192063	0.240829	0.299517	0.215873	0.213716	0.213716	0.216906	0.212121	0.208931	0.218501	0.208931	0.208931	0.220635	0.222222	0.204762	0.207937	0.214286	0.296296	0.299517	0.232855	0.2	0.112698	0.201587	0.23126	0.226475	0.229665	0.299841	0.192063	0.209524	0.242424	0.197767	0.202552	0.239234	0.204147	0.307815	0.298246	0.301435	0.30303	0.240829	0.215311	0.200957	0.220096	0.212121	0.210526	0.207337
[truncated: 206 more columns]
